# Supplementary material for: Tris[4-(dimethyl­amino)­pyridinium] hexa­kis­(thio­cyanato-κN)ferrate(III) monohydrate
Source: Acta Crystallogr Sect E Struct Rep Online. 2012 Dec 8;69(Pt 1):m33. doi: 10.1107/S1600536812049574 (PMC3588242; doi:10.1107/S1600536812049574)
Supplement: Supplementary file 1 [file e-69-00m33-sup1.cif]

##############################################################################
#                                                                            #
# This CIF contains the data in a paper accepted for publication in          #
# Acta Crystallographica Section E. It conforms to the requirements of       #
# Notes for Authors for Acta Crystallographica Section E, and has been       #
# peer reviewed under the auspices of the IUCr Commission on Journals.       #
#                                                                            #
# Full details of the Crystallographic Information File format               #
# are given in the paper "The Crystallographic Information File (CIF):       #
# a New Standard Archive File for Crystallography" by S. R. Hall, F. H.      #
# Allen and I. D. Brown [Acta Cryst. (1991), A47, 655-685].                  #
#                                                                            #
# The current version of the core CIF dictionary is obtainable from          #
# ftp://ftp.iucr.org/pub/cif_core.dic.                                       #
#                                                                            #
# Software is freely available for graphical display of the structure(s)     #
# in this CIF. For information consult the CIF software page                 #
# http://www.iucr.org/resources/cif/software.                                #
#                                                                            #
# This file may be used for bona fide research purposes within the           #
# scientific community so long as proper attribution is given to the journal # 
# article from which it was obtained.                                        #
#                                                                            #
##############################################################################
data_I
_audit_creation_method     SHELXL-97
_chemical_name_systematic
;
Tris[4-(dimethylamino)pyridinium] hexakis(thiocyanato-\k<i>N</i>)ferrate(III)
monohydrate
;
_chemical_name_common     ?
_chemical_formula_moiety     'C6 Fe N6 S6, 3 (C7 H11 N2), H2O'
_chemical_formula_sum     'C27 H35 Fe N12 O S6'
_chemical_formula_iupac     '(C7 H11 N2)3 [Fe (N C S)6], H2 O'
_chemical_formula_weight     791.88
_chemical_melting_point     ?
_symmetry_cell_setting     triclinic
_symmetry_space_group_name_H-M     'P -1'
_symmetry_space_group_name_Hall     '-P 1'
loop_
    _symmetry_equiv_pos_as_xyz
    'x, y, z'
    '-x, -y, -z'
_cell_length_a     11.5780(7)
_cell_length_b     11.7620(7)
_cell_length_c     16.5450(11)
_cell_angle_alpha     81.260(7)
_cell_angle_beta     71.550(7)
_cell_angle_gamma     62.950(6)
_cell_volume     1903.4(2)
_cell_formula_units_Z     2
_cell_measurement_reflns_used     13617
_cell_measurement_theta_min     2.35
_cell_measurement_theta_max     26.00
_cell_measurement_temperature     180(2)
_exptl_crystal_description     block
_exptl_crystal_colour     red
_exptl_crystal_size_max     0.1257
_exptl_crystal_size_mid     0.0769
_exptl_crystal_size_min     0.0550
_exptl_crystal_density_diffrn     1.382
_exptl_crystal_density_meas     ?
_exptl_crystal_density_method     'not measured'
_exptl_crystal_F_000     822
_exptl_absorpt_coefficient_mu     0.765
_exptl_absorpt_correction_type     numerical
_exptl_absorpt_process_details     '(X-SHAPE and X-RED32; Stoe & Cie, 2008)'
_exptl_absorpt_correction_T_min     0.8081
_exptl_absorpt_correction_T_max     0.9471
_exptl_special_details     ?
_diffrn_ambient_temperature     180(2)
_diffrn_radiation_type     MoK\a
_diffrn_radiation_wavelength     0.71073
_diffrn_radiation_source     'fine-focus sealed tube'
_diffrn_radiation_monochromator     graphite
_diffrn_measurement_device_type     'Stoe IPDS-1'
_diffrn_measurement_method     'phi scan'
_diffrn_detector_area_resol_mean     ?
_diffrn_reflns_number     13617
_diffrn_reflns_av_R_equivalents     0.0754
_diffrn_reflns_av_sigmaI/netI     0.0869
_diffrn_reflns_theta_min     2.35
_diffrn_reflns_theta_max     26.00
_diffrn_reflns_theta_full     26.00
_diffrn_measured_fraction_theta_max     0.981
_diffrn_measured_fraction_theta_full     0.981
_diffrn_reflns_limit_h_min     -14
_diffrn_reflns_limit_h_max     14
_diffrn_reflns_limit_k_min     -14
_diffrn_reflns_limit_k_max     14
_diffrn_reflns_limit_l_min     -20
_diffrn_reflns_limit_l_max     20
_diffrn_standards_number     0
_diffrn_standards_interval_count     ?
_diffrn_standards_interval_time     0
_diffrn_standards_decay_%     0
_refine_special_details
;
 Refinement of F^2^ against ALL reflections.  The weighted R-factor wR and
 goodness of fit S are based on F^2^, conventional R-factors R are based
 on F, with F set to zero for negative F^2^. The threshold expression of
 F^2^ > 2sigma(F^2^) is used only for calculating R-factors(gt) etc. and is
 not relevant to the choice of reflections for refinement.  R-factors based
 on F^2^ are statistically about twice as large as those based on F, and R-
 factors based on ALL data will be even larger.
;
_reflns_number_total     7356
_reflns_number_gt     4936
_reflns_threshold_expression     I>2sigma(I)
_refine_ls_structure_factor_coef     Fsqd
_refine_ls_matrix_type     full
_refine_ls_R_factor_all     0.0827
_refine_ls_R_factor_gt     0.0424
_refine_ls_wR_factor_gt     0.0914
_refine_ls_wR_factor_ref     0.1038
_refine_ls_goodness_of_fit_ref     0.951
_refine_ls_restrained_S_all     0.951
_refine_ls_number_reflns     7356
_refine_ls_number_parameters     431
_refine_ls_number_restraints     0
_refine_ls_hydrogen_treatment     constr
_refine_ls_weighting_scheme     calc
_refine_ls_weighting_details
         'calc w=1/[\s^2^(Fo^2^)+(0.0520P)^2^+0.0000P] where P=(Fo^2^+2Fc^2^)/3'
_atom_sites_solution_hydrogens     geom
_atom_sites_solution_primary     direct
_atom_sites_solution_secondary     difmap
_refine_ls_shift/su_max     0.001
_refine_ls_shift/su_mean     0.000
_refine_diff_density_max     0.336
_refine_diff_density_min     -0.501
_refine_ls_extinction_method     'SHELXL97 (Sheldrick, 2008)'
_refine_ls_extinction_coef     0.0045(11)
_refine_ls_extinction_expression
                                  'Fc^*^=kFc[1+0.001xFc^2^\l^3^/sin(2\q)]^-1/4^'
loop_
    _atom_type_symbol
    _atom_type_description
    _atom_type_scat_dispersion_real
    _atom_type_scat_dispersion_imag
    _atom_type_scat_source
    'C' 'C' 0.0033 0.0016
                         'International Tables Vol C Tables 4.2.6.8 and 6.1.1.4'
    'H' 'H' 0.0000 0.0000
                         'International Tables Vol C Tables 4.2.6.8 and 6.1.1.4'
    'N' 'N' 0.0061 0.0033
                         'International Tables Vol C Tables 4.2.6.8 and 6.1.1.4'
    'S' 'S' 0.1246 0.1234
                         'International Tables Vol C Tables 4.2.6.8 and 6.1.1.4'
    'Fe' 'Fe' 0.3463 0.8444
                         'International Tables Vol C Tables 4.2.6.8 and 6.1.1.4'
    'O' 'O' 0.0106 0.0060
                         'International Tables Vol C Tables 4.2.6.8 and 6.1.1.4'
_computing_data_collection     'X-AREA (Stoe & Cie, 2008)'
_computing_cell_refinement     'X-AREA (Stoe & Cie, 2008)'
_computing_data_reduction     'X-AREA (Stoe & Cie, 2008)'
_computing_structure_solution     'SHELXS97 (Sheldrick, 2008)'
_computing_structure_refinement     'SHELXL97 (Sheldrick, 2008)'
_computing_molecular_graphics
;
XP in SHELXTL (Sheldrick, 2008) and DIAMOND (Brandenburg, 2012)
;
_computing_publication_material     '<i>XCIF</i> in SHELXTL (Sheldrick, 2008)'
loop_
    _atom_site_type_symbol
    _atom_site_label
    _atom_site_fract_x
    _atom_site_fract_y
    _atom_site_fract_z
    _atom_site_U_iso_or_equiv
    _atom_site_adp_type
    _atom_site_calc_flag
    _atom_site_refinement_flags
    _atom_site_occupancy
    _atom_site_symmetry_multiplicity
    _atom_site_disorder_assembly
    _atom_site_disorder_group
    Fe Fe1 0.98269(4) 0.75134(4) 0.75439(2) 0.01991(12) Uani d . 1 1 . .
    N N1 1.1616(3) 0.7621(3) 0.68821(16) 0.0302(6) Uani d . 1 1 . .
    C C1 1.2706(3) 0.7490(3) 0.65317(18) 0.0254(6) Uani d . 1 1 . .
    S S1 1.42277(9) 0.72966(11) 0.60257(6) 0.0479(2) Uani d . 1 1 . .
    N N2 0.9072(2) 0.8295(2) 0.65142(16) 0.0281(5) Uani d . 1 1 . .
    C C2 0.8775(3) 0.8660(3) 0.58809(18) 0.0226(6) Uani d . 1 1 . .
    S S2 0.83393(8) 0.91910(8) 0.50092(5) 0.0360(2) Uani d . 1 1 . .
    N N3 0.8051(3) 0.7391(3) 0.82393(16) 0.0291(6) Uani d . 1 1 . .
    C C3 0.6995(3) 0.7518(3) 0.86786(17) 0.0250(6) Uani d . 1 1 . .
    S S3 0.55149(8) 0.77201(10) 0.93009(5) 0.0430(2) Uani d . 1 1 . .
    N N4 1.0601(2) 0.5739(2) 0.70384(16) 0.0276(5) Uani d . 1 1 . .
    C C4 1.0898(3) 0.4916(3) 0.65919(17) 0.0223(6) Uani d . 1 1 . .
    S S4 1.12768(8) 0.37586(7) 0.59908(5) 0.02920(18) Uani d . 1 1 . .
    N N5 1.0629(2) 0.6720(2) 0.85664(16) 0.0280(5) Uani d . 1 1 . .
    C C5 1.1078(3) 0.6329(3) 0.91418(18) 0.0243(6) Uani d . 1 1 . .
    S S5 1.17023(8) 0.57453(8) 0.99515(5) 0.0352(2) Uani d . 1 1 . .
    N N6 0.9021(3) 0.9292(2) 0.80598(15) 0.0279(5) Uani d . 1 1 . .
    C C6 0.8648(3) 1.0174(3) 0.84754(17) 0.0233(6) Uani d . 1 1 . .
    S S6 0.81802(9) 1.14057(7) 0.90350(5) 0.0349(2) Uani d . 1 1 . .
    N N10 0.8102(3) 0.6969(2) 1.06431(16) 0.0300(6) Uani d . 1 1 . .
    H H10 0.8080 0.6393 1.0374 0.036 Uiso calc R 1 1 . .
    C C11 0.8352(3) 0.6680(3) 1.14068(19) 0.0287(6) Uani d . 1 1 . .
    H H11 0.8516 0.5851 1.1642 0.034 Uiso calc R 1 1 . .
    C C12 0.8376(3) 0.7546(3) 1.18468(17) 0.0232(6) Uani d . 1 1 . .
    H H12 0.8539 0.7326 1.2390 0.028 Uiso calc R 1 1 . .
    C C13 0.8157(3) 0.8783(3) 1.14994(16) 0.0198(5) Uani d . 1 1 . .
    C C14 0.7897(3) 0.9043(3) 1.06899(18) 0.0289(6) Uani d . 1 1 . .
    H H14 0.7731 0.9860 1.0432 0.035 Uiso calc R 1 1 . .
    C C15 0.7884(3) 0.8131(3) 1.02853(19) 0.0310(7) Uani d . 1 1 . .
    H H15 0.7719 0.8313 0.9742 0.037 Uiso calc R 1 1 . .
    C C16 0.8466(3) 0.9423(3) 1.27260(18) 0.0295(6) Uani d . 1 1 . .
    H H16A 0.7616 0.9703 1.3185 0.044 Uiso calc R 1 1 . .
    H H16B 0.8965 0.9894 1.2756 0.044 Uiso calc R 1 1 . .
    H H16C 0.9012 0.8507 1.2789 0.044 Uiso calc R 1 1 . .
    C C17 0.7972(4) 1.0927(3) 1.1516(2) 0.0345(7) Uani d . 1 1 . .
    H H17A 0.8679 1.0823 1.0977 0.052 Uiso calc R 1 1 . .
    H H17B 0.8018 1.1450 1.1902 0.052 Uiso calc R 1 1 . .
    H H17C 0.7085 1.1347 1.1407 0.052 Uiso calc R 1 1 . .
    N N11 0.8174(2) 0.9670(2) 1.19072(15) 0.0252(5) Uani d . 1 1 . .
    N N20 0.8066(3) 0.2006(3) 0.55337(16) 0.0324(6) Uani d . 1 1 . .
    H H20 0.8113 0.1424 0.5231 0.039 Uiso calc R 1 1 . .
    C C21 0.7879(3) 0.3170(3) 0.51934(19) 0.0337(7) Uani d . 1 1 . .
    H H21 0.7819 0.3344 0.4625 0.040 Uiso calc R 1 1 . .
    C C22 0.7775(3) 0.4096(3) 0.56454(19) 0.0290(6) Uani d . 1 1 . .
    H H22 0.7631 0.4915 0.5395 0.035 Uiso calc R 1 1 . .
    C C23 0.7880(3) 0.3847(3) 0.64942(17) 0.0221(6) Uani d . 1 1 . .
    C C24 0.8093(3) 0.2608(3) 0.68218(18) 0.0247(6) Uani d . 1 1 . .
    H H24 0.8173 0.2392 0.7385 0.030 Uiso calc R 1 1 . .
    C C25 0.8183(3) 0.1721(3) 0.6331(2) 0.0299(7) Uani d . 1 1 . .
    H H25 0.8331 0.0889 0.6556 0.036 Uiso calc R 1 1 . .
    C C26 0.7592(4) 0.6008(3) 0.6599(2) 0.0384(8) Uani d . 1 1 . .
    H H26A 0.8331 0.5927 0.6081 0.058 Uiso calc R 1 1 . .
    H H26B 0.7588 0.6519 0.7017 0.058 Uiso calc R 1 1 . .
    H H26C 0.6729 0.6429 0.6458 0.058 Uiso calc R 1 1 . .
    C C27 0.8000(3) 0.4446(3) 0.78040(19) 0.0327(7) Uani d . 1 1 . .
    H H27A 0.7285 0.4235 0.8192 0.049 Uiso calc R 1 1 . .
    H H27B 0.7979 0.5188 0.8020 0.049 Uiso calc R 1 1 . .
    H H27C 0.8880 0.3716 0.7768 0.049 Uiso calc R 1 1 . .
    N N21 0.7785(2) 0.4741(2) 0.69564(15) 0.0253(5) Uani d . 1 1 . .
    N N30 0.4772(3) 0.3824(4) 0.7836(2) 0.0598(10) Uani d . 1 1 . .
    H H30 0.4722 0.4477 0.8067 0.072 Uiso calc R 1 1 . .
    C C31 0.5092(4) 0.2694(5) 0.8242(3) 0.0573(12) Uani d . 1 1 . .
    H H31 0.5254 0.2614 0.8781 0.069 Uiso calc R 1 1 . .
    C C32 0.5190(3) 0.1663(4) 0.7905(2) 0.0459(9) Uani d . 1 1 . .
    H H32 0.5446 0.0866 0.8199 0.055 Uiso calc R 1 1 . .
    C C33 0.4912(3) 0.1771(3) 0.7116(2) 0.0328(7) Uani d . 1 1 . .
    C C34 0.4594(3) 0.2978(3) 0.6703(2) 0.0399(8) Uani d . 1 1 . .
    H H34 0.4428 0.3095 0.6162 0.048 Uiso calc R 1 1 . .
    C C35 0.4524(4) 0.3966(4) 0.7073(3) 0.0530(10) Uani d . 1 1 . .
    H H35 0.4298 0.4773 0.6792 0.064 Uiso calc R 1 1 . .
    C C36 0.4696(4) 0.0904(4) 0.5952(2) 0.0456(9) Uani d . 1 1 . .
    H H36A 0.5426 0.1023 0.5505 0.068 Uiso calc R 1 1 . .
    H H36B 0.3832 0.1638 0.5954 0.068 Uiso calc R 1 1 . .
    H H36C 0.4665 0.0124 0.5842 0.068 Uiso calc R 1 1 . .
    C C37 0.5321(4) -0.0459(4) 0.7194(3) 0.0544(10) Uani d . 1 1 . .
    H H37A 0.4772 -0.0370 0.7790 0.082 Uiso calc R 1 1 . .
    H H37B 0.6279 -0.0837 0.7172 0.082 Uiso calc R 1 1 . .
    H H37C 0.5163 -0.1014 0.6898 0.082 Uiso calc R 1 1 . .
    N N31 0.4946(3) 0.0793(3) 0.67822(18) 0.0371(6) Uani d . 1 1 . .
    O O1 0.4555(3) 0.5701(4) 0.8757(3) 0.0986(15) Uani d . 1 1 . .
    H H1O1 0.4927 0.6104 0.8866 0.148 Uiso d R 1 1 . .
    H H2O1 0.4004 0.5649 0.9218 0.148 Uiso d R 1 1 . .
loop_
    _atom_site_aniso_label
    _atom_site_aniso_U_11
    _atom_site_aniso_U_22
    _atom_site_aniso_U_33
    _atom_site_aniso_U_12
    _atom_site_aniso_U_13
    _atom_site_aniso_U_23
    Fe1 0.0247(2) 0.0191(2) 0.0198(2) -0.01218(16) -0.00614(15) -0.00240(14)
    N1 0.0341(14) 0.0365(15) 0.0283(13) -0.0208(12) -0.0074(11) -0.0083(11)
    C1 0.0323(16) 0.0266(15) 0.0241(14) -0.0169(12) -0.0104(12) 0.0002(11)
    S1 0.0299(4) 0.0642(6) 0.0518(5) -0.0269(4) -0.0040(4) -0.0013(5)
    N2 0.0338(13) 0.0265(13) 0.0273(13) -0.0148(11) -0.0110(11) 0.0017(10)
    C2 0.0217(13) 0.0208(14) 0.0264(15) -0.0090(11) -0.0067(11) -0.0044(11)
    S2 0.0438(4) 0.0392(5) 0.0268(4) -0.0141(4) -0.0178(3) -0.0017(3)
    N3 0.0332(13) 0.0349(15) 0.0273(13) -0.0215(11) -0.0065(11) -0.0043(11)
    C3 0.0336(16) 0.0305(15) 0.0203(13) -0.0187(13) -0.0124(12) -0.0001(11)
    S3 0.0322(4) 0.0695(6) 0.0321(4) -0.0292(4) -0.0023(3) -0.0044(4)
    N4 0.0339(13) 0.0223(12) 0.0309(13) -0.0154(11) -0.0085(10) -0.0027(11)
    C4 0.0268(13) 0.0198(14) 0.0214(13) -0.0117(11) -0.0074(11) 0.0029(11)
    S4 0.0450(4) 0.0209(4) 0.0222(3) -0.0143(3) -0.0089(3) -0.0030(3)
    N5 0.0342(13) 0.0249(13) 0.0293(13) -0.0135(11) -0.0136(11) 0.0004(10)
    C5 0.0279(14) 0.0224(14) 0.0271(15) -0.0139(12) -0.0066(12) -0.0058(12)
    S5 0.0428(4) 0.0408(5) 0.0301(4) -0.0193(4) -0.0193(3) 0.0007(3)
    N6 0.0359(13) 0.0257(13) 0.0258(12) -0.0173(11) -0.0066(10) -0.0022(10)
    C6 0.0322(14) 0.0204(14) 0.0190(13) -0.0138(12) -0.0069(11) 0.0020(11)
    S6 0.0600(5) 0.0223(4) 0.0203(4) -0.0178(4) -0.0078(3) -0.0022(3)
    N10 0.0403(14) 0.0309(14) 0.0256(13) -0.0194(11) -0.0085(10) -0.0081(11)
    C11 0.0323(15) 0.0252(15) 0.0304(15) -0.0148(12) -0.0068(12) -0.0013(12)
    C12 0.0280(14) 0.0235(14) 0.0202(13) -0.0132(11) -0.0074(11) 0.0019(11)
    C13 0.0214(12) 0.0244(14) 0.0160(12) -0.0131(11) -0.0026(10) -0.0015(10)
    C14 0.0411(16) 0.0313(16) 0.0210(14) -0.0206(14) -0.0116(12) 0.0031(12)
    C15 0.0397(16) 0.0410(18) 0.0215(14) -0.0240(14) -0.0113(12) 0.0018(13)
    C16 0.0463(17) 0.0311(16) 0.0231(14) -0.0233(14) -0.0173(13) 0.0042(12)
    C17 0.0528(19) 0.0267(16) 0.0351(17) -0.0228(15) -0.0206(15) 0.0050(13)
    N11 0.0372(13) 0.0233(12) 0.0227(12) -0.0169(11) -0.0136(10) 0.0027(10)
    N20 0.0379(14) 0.0362(15) 0.0299(13) -0.0198(12) -0.0073(11) -0.0119(11)
    C21 0.0413(17) 0.046(2) 0.0214(14) -0.0245(15) -0.0095(12) -0.0028(13)
    C22 0.0389(16) 0.0320(16) 0.0243(14) -0.0217(14) -0.0130(12) 0.0068(12)
    C23 0.0216(13) 0.0240(14) 0.0226(13) -0.0119(11) -0.0049(10) -0.0020(11)
    C24 0.0274(14) 0.0264(15) 0.0215(13) -0.0136(12) -0.0055(11) -0.0001(11)
    C25 0.0332(15) 0.0250(15) 0.0342(16) -0.0156(13) -0.0060(12) -0.0051(13)
    C26 0.056(2) 0.0208(15) 0.050(2) -0.0160(15) -0.0328(17) 0.0054(14)
    C27 0.0446(18) 0.0310(16) 0.0286(15) -0.0173(14) -0.0153(13) -0.0037(13)
    N21 0.0325(12) 0.0214(12) 0.0271(12) -0.0126(10) -0.0135(10) -0.0003(10)
    N30 0.0410(18) 0.078(3) 0.065(2) -0.0339(18) 0.0046(16) -0.029(2)
    C31 0.039(2) 0.098(4) 0.037(2) -0.035(2) -0.0031(16) -0.005(2)
    C32 0.0353(17) 0.067(3) 0.0351(18) -0.0254(18) -0.0102(14) 0.0108(17)
    C33 0.0196(13) 0.0413(18) 0.0308(16) -0.0127(13) -0.0040(11) 0.0096(13)
    C34 0.0363(17) 0.0393(19) 0.0416(19) -0.0166(15) -0.0113(14) 0.0073(15)
    C35 0.0395(19) 0.047(2) 0.068(3) -0.0205(18) -0.0082(18) 0.002(2)
    C36 0.0387(18) 0.050(2) 0.043(2) -0.0155(17) -0.0080(15) -0.0057(17)
    C37 0.043(2) 0.037(2) 0.069(3) -0.0123(17) -0.0146(18) 0.0185(19)
    N31 0.0301(13) 0.0305(14) 0.0393(15) -0.0082(11) -0.0050(11) 0.0044(12)
    O1 0.066(2) 0.123(3) 0.122(3) -0.065(2) 0.020(2) -0.064(3)
_geom_special_details
;
 All esds (except the esd in the dihedral angle between two l.s. planes)
 are estimated using the full covariance matrix.  The cell esds are taken
 into account individually in the estimation of esds in distances, angles
 and torsion angles; correlations between esds in cell parameters are only
 used when they are defined by crystal symmetry.  An approximate (isotropic)
 treatment of cell esds is used for estimating esds involving l.s. planes.
;
loop_
    _geom_bond_atom_site_label_1
    _geom_bond_atom_site_label_2
    _geom_bond_site_symmetry_2
    _geom_bond_distance
    _geom_bond_publ_flag
    Fe1 N4 . 2.052(2) ?
    Fe1 N6 . 2.059(2) ?
    Fe1 N2 . 2.061(3) ?
    Fe1 N1 . 2.065(3) ?
    Fe1 N3 . 2.072(3) ?
    Fe1 N5 . 2.079(2) ?
    N1 C1 . 1.157(4) ?
    C1 S1 . 1.618(3) ?
    N2 C2 . 1.165(4) ?
    C2 S2 . 1.620(3) ?
    N3 C3 . 1.162(4) ?
    C3 S3 . 1.625(3) ?
    N4 C4 . 1.164(4) ?
    C4 S4 . 1.621(3) ?
    N5 C5 . 1.162(4) ?
    C5 S5 . 1.634(3) ?
    N6 C6 . 1.165(4) ?
    C6 S6 . 1.620(3) ?
    N10 C11 . 1.345(4) ?
    N10 C15 . 1.347(4) ?
    N10 H10 . 0.8800 ?
    C11 C12 . 1.353(4) ?
    C11 H11 . 0.9500 ?
    C12 C13 . 1.419(4) ?
    C12 H12 . 0.9500 ?
    C13 N11 . 1.336(4) ?
    C13 C14 . 1.423(4) ?
    C14 C15 . 1.356(4) ?
    C14 H14 . 0.9500 ?
    C15 H15 . 0.9500 ?
    C16 N11 . 1.454(4) ?
    C16 H16A . 0.9800 ?
    C16 H16B . 0.9800 ?
    C16 H16C . 0.9800 ?
    C17 N11 . 1.466(4) ?
    C17 H17A . 0.9800 ?
    C17 H17B . 0.9800 ?
    C17 H17C . 0.9800 ?
    N20 C25 . 1.344(4) ?
    N20 C21 . 1.346(4) ?
    N20 H20 . 0.8800 ?
    C21 C22 . 1.353(4) ?
    C21 H21 . 0.9500 ?
    C22 C23 . 1.422(4) ?
    C22 H22 . 0.9500 ?
    C23 N21 . 1.338(4) ?
    C23 C24 . 1.413(4) ?
    C24 C25 . 1.365(4) ?
    C24 H24 . 0.9500 ?
    C25 H25 . 0.9500 ?
    C26 N21 . 1.461(4) ?
    C26 H26A . 0.9800 ?
    C26 H26B . 0.9800 ?
    C26 H26C . 0.9800 ?
    C27 N21 . 1.464(4) ?
    C27 H27A . 0.9800 ?
    C27 H27B . 0.9800 ?
    C27 H27C . 0.9800 ?
    N30 C31 . 1.339(6) ?
    N30 C35 . 1.351(6) ?
    N30 H30 . 0.8800 ?
    C31 C32 . 1.355(7) ?
    C31 H31 . 0.9500 ?
    C32 C33 . 1.415(5) ?
    C32 H32 . 0.9500 ?
    C33 N31 . 1.330(5) ?
    C33 C34 . 1.418(5) ?
    C34 C35 . 1.354(6) ?
    C34 H34 . 0.9500 ?
    C35 H35 . 0.9500 ?
    C36 N31 . 1.467(5) ?
    C36 H36A . 0.9800 ?
    C36 H36B . 0.9800 ?
    C36 H36C . 0.9800 ?
    C37 N31 . 1.457(5) ?
    C37 H37A . 0.9800 ?
    C37 H37B . 0.9800 ?
    C37 H37C . 0.9800 ?
    O1 H1O1 . 0.8400 ?
    O1 H2O1 . 0.8401 ?
loop_
    _geom_angle_atom_site_label_1
    _geom_angle_atom_site_label_2
    _geom_angle_atom_site_label_3
    _geom_angle_site_symmetry_1
    _geom_angle_site_symmetry_3
    _geom_angle
    _geom_angle_publ_flag
    N4 Fe1 N6 . . 179.11(11) ?
    N4 Fe1 N2 . . 88.68(10) ?
    N6 Fe1 N2 . . 91.24(10) ?
    N4 Fe1 N1 . . 89.09(10) ?
    N6 Fe1 N1 . . 91.80(10) ?
    N2 Fe1 N1 . . 90.15(10) ?
    N4 Fe1 N3 . . 91.19(10) ?
    N6 Fe1 N3 . . 87.92(10) ?
    N2 Fe1 N3 . . 91.48(10) ?
    N1 Fe1 N3 . . 178.35(10) ?
    N4 Fe1 N5 . . 91.08(10) ?
    N6 Fe1 N5 . . 89.02(10) ?
    N2 Fe1 N5 . . 178.77(10) ?
    N1 Fe1 N5 . . 88.64(10) ?
    N3 Fe1 N5 . . 89.73(10) ?
    C1 N1 Fe1 . . 170.0(3) ?
    N1 C1 S1 . . 178.9(3) ?
    C2 N2 Fe1 . . 173.1(2) ?
    N2 C2 S2 . . 178.9(3) ?
    C3 N3 Fe1 . . 168.7(2) ?
    N3 C3 S3 . . 178.9(3) ?
    C4 N4 Fe1 . . 162.8(2) ?
    N4 C4 S4 . . 178.3(3) ?
    C5 N5 Fe1 . . 176.9(2) ?
    N5 C5 S5 . . 178.4(3) ?
    C6 N6 Fe1 . . 167.6(2) ?
    N6 C6 S6 . . 177.9(3) ?
    C11 N10 C15 . . 120.8(2) ?
    C11 N10 H10 . . 119.6 ?
    C15 N10 H10 . . 119.6 ?
    N10 C11 C12 . . 121.4(3) ?
    N10 C11 H11 . . 119.3 ?
    C12 C11 H11 . . 119.3 ?
    C11 C12 C13 . . 120.2(3) ?
    C11 C12 H12 . . 119.9 ?
    C13 C12 H12 . . 119.9 ?
    N11 C13 C12 . . 122.5(2) ?
    N11 C13 C14 . . 121.2(3) ?
    C12 C13 C14 . . 116.3(2) ?
    C15 C14 C13 . . 120.4(3) ?
    C15 C14 H14 . . 119.8 ?
    C13 C14 H14 . . 119.8 ?
    N10 C15 C14 . . 120.9(3) ?
    N10 C15 H15 . . 119.5 ?
    C14 C15 H15 . . 119.5 ?
    N11 C16 H16A . . 109.5 ?
    N11 C16 H16B . . 109.5 ?
    H16A C16 H16B . . 109.5 ?
    N11 C16 H16C . . 109.5 ?
    H16A C16 H16C . . 109.5 ?
    H16B C16 H16C . . 109.5 ?
    N11 C17 H17A . . 109.5 ?
    N11 C17 H17B . . 109.5 ?
    H17A C17 H17B . . 109.5 ?
    N11 C17 H17C . . 109.5 ?
    H17A C17 H17C . . 109.5 ?
    H17B C17 H17C . . 109.5 ?
    C13 N11 C16 . . 122.4(2) ?
    C13 N11 C17 . . 120.6(2) ?
    C16 N11 C17 . . 116.9(2) ?
    C25 N20 C21 . . 120.7(3) ?
    C25 N20 H20 . . 119.6 ?
    C21 N20 H20 . . 119.6 ?
    N20 C21 C22 . . 121.3(3) ?
    N20 C21 H21 . . 119.3 ?
    C22 C21 H21 . . 119.3 ?
    C21 C22 C23 . . 120.1(3) ?
    C21 C22 H22 . . 119.9 ?
    C23 C22 H22 . . 119.9 ?
    N21 C23 C24 . . 121.8(3) ?
    N21 C23 C22 . . 121.6(3) ?
    C24 C23 C22 . . 116.6(3) ?
    C25 C24 C23 . . 120.1(3) ?
    C25 C24 H24 . . 119.9 ?
    C23 C24 H24 . . 119.9 ?
    N20 C25 C24 . . 121.1(3) ?
    N20 C25 H25 . . 119.5 ?
    C24 C25 H25 . . 119.5 ?
    N21 C26 H26A . . 109.5 ?
    N21 C26 H26B . . 109.5 ?
    H26A C26 H26B . . 109.5 ?
    N21 C26 H26C . . 109.5 ?
    H26A C26 H26C . . 109.5 ?
    H26B C26 H26C . . 109.5 ?
    N21 C27 H27A . . 109.5 ?
    N21 C27 H27B . . 109.5 ?
    H27A C27 H27B . . 109.5 ?
    N21 C27 H27C . . 109.5 ?
    H27A C27 H27C . . 109.5 ?
    H27B C27 H27C . . 109.5 ?
    C23 N21 C26 . . 120.9(2) ?
    C23 N21 C27 . . 121.1(2) ?
    C26 N21 C27 . . 117.7(2) ?
    C31 N30 C35 . . 120.3(4) ?
    C31 N30 H30 . . 119.9 ?
    C35 N30 H30 . . 119.9 ?
    N30 C31 C32 . . 121.8(4) ?
    N30 C31 H31 . . 119.1 ?
    C32 C31 H31 . . 119.1 ?
    C31 C32 C33 . . 120.1(4) ?
    C31 C32 H32 . . 120.0 ?
    C33 C32 H32 . . 120.0 ?
    N31 C33 C32 . . 121.8(3) ?
    N31 C33 C34 . . 121.9(3) ?
    C32 C33 C34 . . 116.3(3) ?
    C35 C34 C33 . . 120.4(4) ?
    C35 C34 H34 . . 119.8 ?
    C33 C34 H34 . . 119.8 ?
    N30 C35 C34 . . 121.1(4) ?
    N30 C35 H35 . . 119.4 ?
    C34 C35 H35 . . 119.4 ?
    N31 C36 H36A . . 109.5 ?
    N31 C36 H36B . . 109.5 ?
    H36A C36 H36B . . 109.5 ?
    N31 C36 H36C . . 109.5 ?
    H36A C36 H36C . . 109.5 ?
    H36B C36 H36C . . 109.5 ?
    N31 C37 H37A . . 109.5 ?
    N31 C37 H37B . . 109.5 ?
    H37A C37 H37B . . 109.5 ?
    N31 C37 H37C . . 109.5 ?
    H37A C37 H37C . . 109.5 ?
    H37B C37 H37C . . 109.5 ?
    C33 N31 C37 . . 121.7(3) ?
    C33 N31 C36 . . 121.3(3) ?
    C37 N31 C36 . . 116.8(3) ?
    H1O1 O1 H2O1 . . 105.9 ?
_iucr_refine_instructions_details
;
TITL Fe(NCS)6*(DMAP-H)3*(H2O) at 220 K in P-1 (CD41)
CELL  0.71073   11.5780   11.7620   16.5450    81.260    71.550    62.950
ZERR  2           0.0007    0.0007    0.0011     0.007     0.007     0.006
LATT   1
SFAC  C H N S Fe O
UNIT  54 70 24 12 2 2
L.S. 10
TEMP -93
ACTA
BOND $H
HTAB
OMIT -7 -5 9
WGHT    0.052000
EXTI    0.004453
FVAR       0.49500
FE1   5    0.982693    0.751338    0.754389    11.00000    0.02472    0.01912 =
         0.01978   -0.00240   -0.00614   -0.01218
N1    3    1.161565    0.762095    0.688214    11.00000    0.03413    0.03654 =
         0.02830   -0.00828   -0.00740   -0.02083
C1    1    1.270553    0.749020    0.653171    11.00000    0.03229    0.02664 =
         0.02406    0.00022   -0.01036   -0.01694
S1    4    1.422771    0.729656    0.602570    11.00000    0.02987    0.06420 =
         0.05183   -0.00128   -0.00402   -0.02686
N2    3    0.907245    0.829526    0.651424    11.00000    0.03384    0.02650 =
         0.02731    0.00167   -0.01101   -0.01484
C2    1    0.877462    0.865963    0.588094    11.00000    0.02168    0.02082 =
         0.02640   -0.00442   -0.00669   -0.00903
S2    4    0.833931    0.919098    0.500915    11.00000    0.04383    0.03916 =
         0.02684   -0.00166   -0.01781   -0.01405
N3    3    0.805103    0.739056    0.823930    11.00000    0.03316    0.03487 =
         0.02727   -0.00431   -0.00648   -0.02150
C3    1    0.699493    0.751776    0.867859    11.00000    0.03361    0.03051 =
         0.02034   -0.00007   -0.01235   -0.01866
S3    4    0.551490    0.772010    0.930086    11.00000    0.03217    0.06948 =
         0.03205   -0.00441   -0.00230   -0.02919
N4    3    1.060142    0.573950    0.703838    11.00000    0.03394    0.02229 =
         0.03095   -0.00270   -0.00852   -0.01543
C4    1    1.089796    0.491614    0.659193    11.00000    0.02684    0.01978 =
         0.02143    0.00292   -0.00736   -0.01165
S4    4    1.127681    0.375862    0.599078    11.00000    0.04503    0.02090 =
         0.02221   -0.00302   -0.00892   -0.01425
N5    3    1.062893    0.671998    0.856637    11.00000    0.03416    0.02487 =
         0.02930    0.00042   -0.01359   -0.01352
C5    1    1.107786    0.632915    0.914185    11.00000    0.02787    0.02241 =
         0.02713   -0.00577   -0.00658   -0.01387
S5    4    1.170235    0.574532    0.995153    11.00000    0.04277    0.04078 =
         0.03006    0.00073   -0.01929   -0.01932
N6    3    0.902127    0.929217    0.805980    11.00000    0.03590    0.02574 =
         0.02577   -0.00221   -0.00659   -0.01731
C6    1    0.864839    1.017444    0.847538    11.00000    0.03223    0.02039 =
         0.01902    0.00196   -0.00692   -0.01381
S6    4    0.818025    1.140569    0.903498    11.00000    0.06001    0.02225 =
         0.02034   -0.00225   -0.00780   -0.01782
N10   3    0.810176    0.696945    1.064310    11.00000    0.04034    0.03087 =
         0.02562   -0.00810   -0.00852   -0.01939
AFIX  43
H10   2    0.807975    0.639283    1.037353    11.00000   -1.20000
AFIX   0
C11   1    0.835211    0.668048    1.140682    11.00000    0.03228    0.02516 =
         0.03035   -0.00125   -0.00685   -0.01480
AFIX  43
H11   2    0.851569    0.585117    1.164247    11.00000   -1.20000
AFIX   0
C12   1    0.837592    0.754642    1.184684    11.00000    0.02798    0.02348 =
         0.02019    0.00185   -0.00737   -0.01319
AFIX  43
H12   2    0.853940    0.732564    1.238987    11.00000   -1.20000
AFIX   0
C13   1    0.815741    0.878314    1.149941    11.00000    0.02136    0.02439 =
         0.01597   -0.00149   -0.00257   -0.01310
C14   1    0.789700    0.904322    1.068989    11.00000    0.04114    0.03134 =
         0.02099    0.00312   -0.01159   -0.02065
AFIX  43
H14   2    0.773130    0.986033    1.043158    11.00000   -1.20000
AFIX   0
C15   1    0.788414    0.813089    1.028533    11.00000    0.03971    0.04105 =
         0.02149    0.00180   -0.01132   -0.02400
AFIX  43
H15   2    0.771944    0.831309    0.974222    11.00000   -1.20000
AFIX   0
C16   1    0.846574    0.942339    1.272603    11.00000    0.04634    0.03107 =
         0.02313    0.00421   -0.01725   -0.02325
AFIX 137
H16A  2    0.761648    0.970303    1.318476    11.00000   -1.50000
H16B  2    0.896519    0.989377    1.275598    11.00000   -1.50000
H16C  2    0.901195    0.850693    1.278922    11.00000   -1.50000
AFIX   0
C17   1    0.797247    1.092701    1.151590    11.00000    0.05278    0.02671 =
         0.03506    0.00502   -0.02062   -0.02279
AFIX 137
H17A  2    0.867939    1.082330    1.097686    11.00000   -1.50000
H17B  2    0.801806    1.145044    1.190204    11.00000   -1.50000
H17C  2    0.708502    1.134733    1.140722    11.00000   -1.50000
AFIX   0
N11   3    0.817435    0.967032    1.190724    11.00000    0.03723    0.02329 =
         0.02272    0.00274   -0.01365   -0.01687
N20   3    0.806626    0.200555    0.553375    11.00000    0.03785    0.03619 =
         0.02994   -0.01190   -0.00730   -0.01979
AFIX  43
H20   2    0.811283    0.142439    0.523105    11.00000   -1.20000
AFIX   0
C21   1    0.787899    0.316961    0.519343    11.00000    0.04132    0.04645 =
         0.02144   -0.00283   -0.00953   -0.02454
AFIX  43
H21   2    0.781887    0.334444    0.462459    11.00000   -1.20000
AFIX   0
C22   1    0.777459    0.409602    0.564542    11.00000    0.03891    0.03201 =
         0.02434    0.00676   -0.01300   -0.02170
AFIX  43
H22   2    0.763071    0.491450    0.539529    11.00000   -1.20000
AFIX   0
C23   1    0.787984    0.384681    0.649416    11.00000    0.02160    0.02399 =
         0.02259   -0.00202   -0.00494   -0.01185
C24   1    0.809253    0.260796    0.682183    11.00000    0.02738    0.02642 =
         0.02152   -0.00010   -0.00547   -0.01364
AFIX  43
H24   2    0.817279    0.239173    0.738491    11.00000   -1.20000
AFIX   0
C25   1    0.818296    0.172082    0.633074    11.00000    0.03319    0.02500 =
         0.03422   -0.00514   -0.00604   -0.01561
AFIX  43
H25   2    0.833071    0.088909    0.655596    11.00000   -1.20000
AFIX   0
C26   1    0.759216    0.600834    0.659873    11.00000    0.05554    0.02079 =
         0.05008    0.00540   -0.03284   -0.01603
AFIX 137
H26A  2    0.833054    0.592684    0.608115    11.00000   -1.50000
H26B  2    0.758795    0.651883    0.701680    11.00000   -1.50000
H26C  2    0.672865    0.642938    0.645838    11.00000   -1.50000
AFIX   0
C27   1    0.799999    0.444572    0.780403    11.00000    0.04455    0.03098 =
         0.02864   -0.00373   -0.01529   -0.01728
AFIX 137
H27A  2    0.728477    0.423520    0.819165    11.00000   -1.50000
H27B  2    0.797882    0.518831    0.801963    11.00000   -1.50000
H27C  2    0.888028    0.371614    0.776818    11.00000   -1.50000
AFIX   0
N21   3    0.778502    0.474079    0.695644    11.00000    0.03250    0.02142 =
         0.02706   -0.00031   -0.01346   -0.01255
N30   3    0.477170    0.382416    0.783619    11.00000    0.04101    0.07815 =
         0.06485   -0.02879    0.00461   -0.03390
AFIX  43
H30   2    0.472238    0.447678    0.806743    11.00000   -1.20000
AFIX   0
C31   1    0.509157    0.269443    0.824198    11.00000    0.03934    0.09781 =
         0.03665   -0.00458   -0.00315   -0.03506
AFIX  43
H31   2    0.525386    0.261398    0.878057    11.00000   -1.20000
AFIX   0
C32   1    0.519006    0.166250    0.790500    11.00000    0.03534    0.06711 =
         0.03506    0.01082   -0.01018   -0.02536
AFIX  43
H32   2    0.544618    0.086571    0.819875    11.00000   -1.20000
AFIX   0
C33   1    0.491186    0.177059    0.711619    11.00000    0.01965    0.04131 =
         0.03078    0.00958   -0.00397   -0.01273
C34   1    0.459380    0.297812    0.670250    11.00000    0.03634    0.03933 =
         0.04160    0.00726   -0.01131   -0.01655
AFIX  43
H34   2    0.442836    0.309486    0.616198    11.00000   -1.20000
AFIX   0
C35   1    0.452439    0.396625    0.707326    11.00000    0.03951    0.04708 =
         0.06814    0.00193   -0.00819   -0.02050
AFIX  43
H35   2    0.429791    0.477302    0.679198    11.00000   -1.20000
AFIX   0
C36   1    0.469645    0.090366    0.595153    11.00000    0.03874    0.04982 =
         0.04309   -0.00569   -0.00803   -0.01553
AFIX 137
H36A  2    0.542556    0.102308    0.550454    11.00000   -1.50000
H36B  2    0.383200    0.163813    0.595350    11.00000   -1.50000
H36C  2    0.466517    0.012402    0.584155    11.00000   -1.50000
AFIX   0
C37   1    0.532050   -0.045949    0.719406    11.00000    0.04349    0.03694 =
         0.06897    0.01846   -0.01463   -0.01228
AFIX 137
H37A  2    0.477187   -0.036998    0.778976    11.00000   -1.50000
H37B  2    0.627876   -0.083699    0.717173    11.00000   -1.50000
H37C  2    0.516295   -0.101371    0.689778    11.00000   -1.50000
AFIX   0
N31   3    0.494581    0.079251    0.678219    11.00000    0.03011    0.03053 =
         0.03929    0.00442   -0.00500   -0.00816
O1    6    0.455450    0.570054    0.875657    11.00000    0.06551    0.12296 =
         0.12199   -0.06390    0.02033   -0.06478
AFIX   3
H1O1  2    0.492690    0.610414    0.886587    11.00000   -1.50000
H2O1  2    0.400400    0.564914    0.921797    11.00000   -1.50000
HKLF 4
REM  Fe(NCS)6*(DMAP-H)3*(H2O) at 220 K in P-1 (CD41)
REM R1 =  0.0424 for   4936 Fo > 4sig(Fo)  and  0.0827 for all   7356 data
REM    431 parameters refined using      0 restraints
END
WGHT      0.0521      0.0000
REM Highest difference peak  0.336,  deepest hole -0.501,  1-sigma level  0.065
Q1    1   1.0265  0.7070  0.8240  11.00000  0.05    0.34
Q2    1   0.8736  0.8769  0.7786  11.00000  0.05    0.29
Q3    1   0.8382  0.7714  0.8103  11.00000  0.05    0.28
Q4    1   0.5020  0.8404  0.8803  11.00000  0.05    0.27
Q5    1   0.9608  0.7865  0.6724  11.00000  0.05    0.27
Q6    1   0.9437  0.8026  0.6950  11.00000  0.05    0.27
Q7    1   1.0752  0.6937  0.8553  11.00000  0.05    0.26
Q8    1   0.8154  0.8746  1.3014  11.00000  0.05    0.26
Q9    1   1.1370  0.7178  0.6872  11.00000  0.05    0.25
Q10   1   1.4435  0.6613  0.5863  11.00000  0.05    0.24
Q11   1   1.2357  0.5605  0.9576  11.00000  0.05    0.24
Q12   1   0.8392  1.0795  0.9881  11.00000  0.05    0.23
Q13   1   0.9631  1.0258  0.8824  11.00000  0.05    0.23
Q14   1   0.8385  0.2046  0.6487  11.00000  0.05    0.23
Q15   1   1.0775  0.6410  0.7413  11.00000  0.05    0.23
Q16   1   0.7575  1.2055  0.8634  11.00000  0.05    0.22
Q17   1   0.7339  0.6323  0.6085  11.00000  0.05    0.22
Q18   1   0.8542  0.8319  0.8852  11.00000  0.05    0.22
Q19   1   1.2138  0.3566  0.5849  11.00000  0.05    0.22
Q20   1   1.0125  0.9525  0.8416  11.00000  0.05    0.22
;
data_global
_journal_date_recd_electronic     2012-11-13
_journal_date_accepted     2012-12-03
_journal_name_full     'Acta Crystallographica, Section E'
_journal_year     2013
_journal_volume     69
_journal_issue      1
_journal_page_first     m33
_journal_page_last     m33
_journal_paper_category     QM
_journal_paper_doi     10.1107/S1600536812049574
_journal_coeditor_code     HP2051
_publ_contact_author
;
      Susanne W\"ohlert
      Institut f\"ur Anorganische Chemie
      Christian-Albrechts-Universit\"at Kiel
      Max-Eyth-Strasse 2
      D-24118 Kiel
      Germany
;
_publ_contact_author_email     swoehlert@ac.uni-kiel.de
_publ_contact_author_fax     '(+)431-880-1520'
_publ_contact_author_phone     '(+)431-880-5546'
_publ_section_title
;
Tris[4-(dimethylamino)pyridinium] hexakis(thiocyanato-\k<i>N</i>)ferrate(III)
monohydrate
;
loop_
    _publ_author_name
    _publ_author_footnote
    _publ_author_address
    'W\"ohlert, Susanne' .
;
Institut f\"ur Anorganische Chemie
Christian-Albrechts-Universit\"at Kiel
Max-Eyth-Strasse 2
24118 Kiel
Germany
;
    'Jess, Inke' .
;
Institut f\"ur Anorganische Chemie
Christian-Albrechts-Universit\"at Kiel
Max-Eyth-Strasse 2
24118 Kiel
Germany
;
    'N\"ather, Christian' .
;
Institut f\"ur Anorganische Chemie
Christian-Albrechts-Universit\"at Kiel
Max-Eyth-Strasse 2
24118 Kiel
Germany
;
_publ_section_synopsis     .
