# Supplementary material for: Tris[4-(dimethyl­amino)­pyridinium] hexa­kis­(thio­cyanato-κN)ferrate(III) monohydrate
Source: Acta Crystallogr Sect E Struct Rep Online. 2012 Dec 8;69(Pt 1):m33. doi: 10.1107/S1600536812049574 (PMC3588242; doi:10.1107/S1600536812049574)
Supplement: Supplementary file 2 [file e-69-00m33-Isup2.hkl]

# 
# h,k,l, Fc-squared, Fo-squared, sigma(Fo-squared) and status flag 
# 
data_I
_shelx_title ' Fe(NCS)6*(DMAP-H)3*(H2O) at 220 K in P-1 (CD41)' 
_shelx_refln_list_code          4 
_shelx_F_calc_maximum      146.66 
_exptl_crystal_F_000       822.00 
_reflns_d_resolution_high  0.8105 
 
loop_ 
 _symmetry_equiv_pos_as_xyz 
 'x, y, z' 
 '-x, -y, -z' 
 
_cell_length_a    11.5780 
_cell_length_b    11.7620 
_cell_length_c    16.5450 
_cell_angle_alpha  81.260 
_cell_angle_beta   71.550 
_cell_angle_gamma  62.950 
 
_shelx_F_squared_multiplier     1.000 
 
loop_ 
 _refln_index_h 
 _refln_index_k 
 _refln_index_l 
 _refln_F_squared_calc 
 _refln_F_squared_meas 
 _refln_F_squared_sigma 
 _refln_observed_status 
   2   0   0      131.16       99.32     43.72 o 
   4   0   0     1568.18     1519.92     38.39 o 
   5   0   0     4966.44     4790.78    137.51 o 
   6   0   0     4711.67     4982.89     85.40 o 
   7   0   0      194.65      189.89     25.24 o 
   8   0   0     1014.52     1020.32     41.98 o 
   9   0   0       38.96       52.67     19.96 o 
  10   0   0      166.25      159.56     25.72 o 
  11   0   0      325.90      378.29     28.26 o 
  12   0   0       16.22       11.43     25.14 o 
 -11   1   0      436.94      507.28     28.36 o 
 -10   1   0      234.22      260.18     45.66 o 
  -9   1   0      431.05      417.16     25.54 o 
  -8   1   0        1.04       16.69     50.12 o 
  -7   1   0      469.61      493.14     27.60 o 
  -6   1   0       45.49       47.71     25.10 o 
  -5   1   0       86.22       84.64     26.56 o 
  -4   1   0      102.24      108.35     51.76 o 
  -3   1   0       37.97       15.62     35.80 o 
  -2   1   0      214.73      228.08     77.31 o 
  -1   1   0       18.87       -0.82     34.60 o 
   2   1   0      162.42      147.58     50.98 o 
   3   1   0     7848.07     7264.93    211.30 o 
   4   1   0      953.01      875.63     37.78 o 
   5   1   0      145.18       67.47     35.76 o 
   6   1   0     4709.74     4759.67     52.73 o 
   7   1   0      413.74      407.19     28.48 o 
   8   1   0        0.95      -29.74     29.74 o 
   9   1   0     2786.50     2797.30     43.81 o 
  10   1   0       34.83       35.06     30.37 o 
  11   1   0      144.79      184.05     22.04 o 
  12   1   0       12.28      -10.29     23.30 o 
 -11   2   0       82.32      121.14     27.08 o 
 -10   2   0      104.74      125.21     61.37 o 
  -9   2   0      385.94      424.01     43.79 o 
  -8   2   0        0.91       -1.77     25.66 o 
  -7   2   0      612.18      631.82     25.24 o 
  -6   2   0        0.76       10.46     24.78 o 
  -5   2   0      447.97      421.73     33.77 o 
  -4   2   0     1497.84     1508.66     34.58 o 
  -3   2   0       94.33       36.60     33.48 o 
  -2   2   0      398.34      282.46     38.94 o 
  -1   2   0     2359.24     2373.09     68.44 o 
   0   2   0     9110.59     8615.14    200.56 o 
   1   2   0     1482.39     1247.23     68.83 o 
   3   2   0     4220.04     3731.50    135.01 o 
   4   2   0     2479.38     2129.01     50.17 o 
   5   2   0     5665.90     5681.89     55.76 o 
   6   2   0      986.86     1150.85     63.00 o 
   7   2   0     1660.28     1619.59     28.88 o 
   8   2   0      420.63      395.74     27.15 o 
   9   2   0       14.63       -1.99     24.45 o 
  10   2   0       70.61       36.40     21.24 o 
  11   2   0       28.64       18.64     28.71 o 
  12   2   0        4.86       -4.43     23.61 o 
 -10   3   0      238.80      254.94     28.31 o 
  -9   3   0        3.01       29.79     22.13 o 
  -8   3   0       25.88       47.26     63.95 o 
  -7   3   0      153.07      152.16     21.89 o 
  -6   3   0     1479.81     1499.54     69.23 o 
  -5   3   0     1179.98     1158.26     30.62 o 
  -4   3   0      834.66      830.32     34.96 o 
  -3   3   0      393.63      421.12     57.19 o 
  -2   3   0      192.81      168.91     27.76 o 
  -1   3   0        7.73      -37.51     37.51 o 
   0   3   0       14.58       -5.47     36.02 o 
   1   3   0       15.71       25.63     50.21 o 
   2   3   0      396.20      330.68     74.09 o 
   4   3   0        3.81       10.41     42.01 o 
   5   3   0      414.06      497.03     41.83 o 
   6   3   0     1313.32     1386.77     49.03 o 
   7   3   0     4207.92     4049.37     96.86 o 
   8   3   0      218.17      202.67     30.95 o 
   9   3   0      139.78      136.72     29.59 o 
  10   3   0        2.71       -9.69     24.78 o 
  11   3   0        8.57      -14.83     24.77 o 
  12   3   0       82.58      320.69    125.53 o 
  13   3   0        2.61      -23.15     30.97 o 
 -10   4   0      182.40      194.49     58.94 o 
  -9   4   0       30.39        3.75     27.01 o 
  -8   4   0       18.56       44.50     29.23 o 
  -7   4   0     2565.00     2620.18     36.87 o 
  -6   4   0       90.25       58.39     28.83 o 
  -5   4   0        0.54       18.46     45.12 o 
  -4   4   0       56.36       88.56     28.01 o 
  -3   4   0     1681.44     1693.06     37.34 o 
  -2   4   0     9369.99     9290.56    140.56 o 
  -1   4   0     3308.09     3262.78     41.03 o 
   0   4   0       24.54       30.29     34.54 o 
   1   4   0     8416.77     8111.13    161.39 o 
   2   4   0      409.48      453.28     45.34 o 
   6   4   0      330.29      343.70     36.80 o 
   7   4   0       68.44       51.77     31.40 o 
   8   4   0      423.70      409.40     32.50 o 
   9   4   0      297.63      342.35     30.29 o 
  10   4   0     1096.34     1080.95     29.76 o 
  11   4   0      141.67      193.74     46.04 o 
  12   4   0      102.18      113.11     26.96 o 
  13   4   0      101.09       98.43     21.01 o 
  -9   5   0      125.00      106.52     20.89 o 
  -8   5   0      141.07       98.89     64.41 o 
  -7   5   0      901.08      990.30     69.01 o 
  -6   5   0      140.07      169.54     39.70 o 
  -5   5   0        4.80        7.89     27.32 o 
  -4   5   0       14.86       41.11     30.89 o 
  -3   5   0        1.74      -22.66     22.66 o 
  -2   5   0      113.86      157.66     59.54 o 
  -1   5   0       30.93       -6.32     28.09 o 
   0   5   0       63.87       91.35     36.40 o 
   1   5   0        7.14       17.26     37.87 o 
   2   5   0       19.98        3.44     33.09 o 
   3   5   0       43.40       46.04     48.34 o 
   4   5   0       81.03       88.54     58.82 o 
   5   5   0     1161.50     1216.13     71.32 o 
   6   5   0      596.49      530.36     77.22 o 
   7   5   0     1320.78     1358.40     70.17 o 
   8   5   0       49.22       64.53     30.69 o 
   9   5   0        1.80       -6.98     34.74 o 
  10   5   0      176.54      151.28     25.81 o 
  11   5   0      302.70      314.60     30.15 o 
  12   5   0      813.13      787.67     30.06 o 
  13   5   0       22.97       12.51     26.03 o 
  -8   6   0       16.17       51.09     36.30 o 
  -7   6   0      196.93      189.42     22.49 o 
  -6   6   0      707.64      755.35     27.50 o 
  -5   6   0      477.41      465.55     19.74 o 
  -4   6   0     1807.60     1855.29     29.44 o 
  -3   6   0      240.76      314.25     44.48 o 
  -2   6   0      146.87      132.08     44.62 o 
  -1   6   0      577.31      528.58     24.85 o 
   0   6   0     8363.74     8226.42    140.72 o 
   1   6   0     2305.34     2237.13     48.07 o 
   2   6   0     1164.83      940.59     37.92 o 
   3   6   0      113.19       83.78     38.10 o 
   4   6   0        2.82       -4.98     65.22 o 
   5   6   0     4154.99     4696.82     80.53 o 
   6   6   0      544.71      561.64     49.68 o 
   8   6   0       64.76       43.75     59.96 o 
   9   6   0       71.38       85.44     34.44 o 
  10   6   0       26.69       20.40     27.12 o 
  11   6   0       25.56       33.28     35.00 o 
  12   6   0       62.11       53.30     25.04 o 
  13   6   0        3.74        9.15     22.93 o 
  -7   7   0      126.11      139.72     18.71 o 
  -6   7   0        0.42       47.15     42.87 o 
  -5   7   0      155.07      265.08     46.58 o 
  -4   7   0        8.19        3.14     19.60 o 
  -3   7   0       87.34       80.54     20.51 o 
  -2   7   0      660.16      665.25     45.10 o 
  -1   7   0      194.43      225.57     25.57 o 
   0   7   0        3.54       11.86     43.69 o 
   1   7   0       58.73       92.94     33.56 o 
   2   7   0        0.22        9.68     27.17 o 
   3   7   0       71.15       75.85     35.12 o 
   4   7   0      310.58      271.79     38.81 o 
   5   7   0     2290.11     2481.81     93.85 o 
   6   7   0       69.77       79.23     50.82 o 
   7   7   0      619.40      681.37     56.78 o 
   8   7   0      226.42      232.62     44.42 o 
   9   7   0      288.31      315.19     44.05 o 
  10   7   0      587.98      518.82     59.06 o 
  11   7   0      432.55      378.32     50.59 o 
  12   7   0      196.45      213.93     30.98 o 
  13   7   0      117.70       86.06     25.86 o 
  -6   8   0       15.86       25.30     18.48 o 
  -5   8   0      160.61      152.70     25.31 o 
  -4   8   0      357.93      356.67     41.69 o 
  -3   8   0       60.02       73.00     34.28 o 
  -2   8   0       39.40       17.07     21.93 o 
  -1   8   0       91.46       98.47     21.55 o 
   0   8   0     1260.62     1265.90     33.98 o 
   1   8   0     1895.19     1851.00     34.92 o 
   2   8   0      302.71      220.30     30.46 o 
   3   8   0     1508.46     1502.37     72.54 o 
   4   8   0      502.02      435.83     35.13 o 
   5   8   0       62.76       72.33     51.35 o 
   6   8   0        1.36       -1.67     63.05 o 
   7   8   0     4725.32     5015.79     82.03 o 
   8   8   0     1932.46     2086.81     58.97 o 
   9   8   0      580.43      566.82     40.11 o 
  10   8   0       75.33       84.86     45.43 o 
  11   8   0      160.64      143.85     43.84 o 
  12   8   0        0.15       -3.75     28.28 o 
  13   8   0       32.67       51.59     42.65 o 
  -5   9   0      113.85      120.74     23.71 o 
  -4   9   0      310.63      327.64     28.73 o 
  -3   9   0      363.28      400.88     23.60 o 
  -2   9   0        3.28       30.08     34.59 o 
  -1   9   0        0.02       19.35     40.26 o 
   0   9   0      303.91      269.61     21.24 o 
   1   9   0       76.24       72.26     22.22 o 
   2   9   0      127.31      128.66     27.99 o 
   3   9   0        0.47        3.81     30.75 o 
   4   9   0      305.23      290.34     32.33 o 
   5   9   0       49.09       60.28     39.63 o 
   6   9   0        1.05        4.44     45.91 o 
   8   9   0     1131.17     1158.76     52.56 o 
   9   9   0      573.63      562.76     43.66 o 
  10   9   0     1283.13     1415.78     55.92 o 
  11   9   0       21.26       50.53     38.81 o 
  12   9   0      323.92      357.80     38.38 o 
  13   9   0       57.74       44.08     30.33 o 
  -4  10   0       42.99       50.06     22.15 o 
  -3  10   0      294.19      319.18     24.27 o 
  -2  10   0     1331.75     1387.60     60.43 o 
  -1  10   0     1331.24     1434.53     83.55 o 
   0  10   0      624.11      622.13     29.85 o 
   1  10   0       19.48       18.58     23.32 o 
   2  10   0      480.74      466.45     26.45 o 
   3  10   0       40.03       70.63     26.85 o 
   4  10   0        3.64      -15.38     28.68 o 
   5  10   0     1459.27     1342.72     97.10 o 
   6  10   0     1026.42     1045.49     59.50 o 
   9  10   0      250.02      274.83     45.64 o 
  10  10   0      476.37      473.48     40.43 o 
  11  10   0      183.36      203.49     37.23 o 
  12  10   0      646.02      650.58     34.71 o 
  -3  11   0        8.18       -7.14     24.47 o 
  -2  11   0       17.54      -26.63     26.63 o 
  -1  11   0        2.97        6.75     19.71 o 
   0  11   0        3.32        9.52     20.95 o 
   1  11   0      147.95      109.21     27.36 o 
   2  11   0        0.02      -15.60     20.91 o 
   3  11   0        1.97      -32.31     37.75 o 
   4  11   0      139.72      137.91     25.95 o 
   5  11   0       14.77       11.37     29.27 o 
   6  11   0       33.30       59.18     48.61 o 
  11  11   0        0.98       -6.69     31.91 o 
  12  11   0       41.05       44.69     32.85 o 
  -1  12   0      106.78       77.92     22.99 o 
   0  12   0      540.84      510.54     56.07 o 
   1  12   0      376.45      355.32     26.93 o 
   2  12   0      144.13      139.44     28.59 o 
   3  12   0     1145.90     1197.82     46.93 o 
   4  12   0      467.50      438.21     33.73 o 
   5  12   0      379.65      387.85     46.32 o 
   6  12   0       19.11       16.73     43.47 o 
   7  12   0       17.93       29.39     39.94 o 
   1  13   0        0.63      -23.62     23.62 o 
   2  13   0        5.11        3.91     20.73 o 
   3  13   0       73.10       64.08     27.42 o 
   4  13   0        8.74       27.79     26.87 o 
   5  13   0      169.67      168.32     27.69 o 
   6  13   0      138.00      125.64     35.80 o 
   7  13   0      195.70      200.71     42.33 o 
   4  14   0      361.19      289.85     32.86 o 
   5  14   0      245.06      241.53     32.42 o 
   6  14   0        4.63        4.49     32.81 o 
   7  14   0       48.58       71.14     47.06 o 
  -7 -14   1      104.31      109.59     47.27 o 
  -6 -14   1       92.63       95.18     40.57 o 
  -5 -14   1       71.22       68.82     30.71 o 
  -4 -14   1      159.41      194.41     32.01 o 
  -7 -13   1       53.97       43.22     38.45 o 
  -6 -13   1       48.21       34.81     28.24 o 
  -5 -13   1      908.20      834.23     30.77 o 
  -4 -13   1      846.04      795.34     47.81 o 
  -3 -13   1      908.51      809.26     25.34 o 
  -2 -13   1       17.34       21.49     23.99 o 
  -1 -13   1        0.77       -8.05     24.64 o 
  -7 -12   1      137.12      145.32     34.60 o 
  -6 -12   1       67.73       72.53     42.90 o 
  -5 -12   1        4.14      -10.47     28.42 o 
  -4 -12   1        2.09      -23.75     29.31 o 
  -3 -12   1       28.11       69.50     30.12 o 
  -2 -12   1        6.09       12.27     26.48 o 
  -1 -12   1        0.90       -8.96     26.69 o 
   0 -12   1       16.47       11.23     19.48 o 
   1 -12   1       13.69       10.92     28.12 o 
 -12 -11   1       42.65       34.12     39.51 o 
 -11 -11   1      466.80      433.02     35.06 o 
  -7 -11   1     1647.57     1775.99     94.79 o 
  -6 -11   1      750.35      801.18     53.84 o 
  -5 -11   1      383.46      368.38     41.85 o 
  -4 -11   1      443.37      402.06     33.13 o 
  -3 -11   1      145.66      277.97     52.51 o 
  -2 -11   1      272.08      303.28     29.42 o 
  -1 -11   1      972.73      896.47     26.46 o 
   0 -11   1     2383.77     2297.65    117.08 o 
   1 -11   1      286.03      325.56     28.48 o 
   2 -11   1      158.25      157.53     21.61 o 
   3 -11   1       14.14       40.75     24.97 o 
 -12 -10   1      593.92      541.09     40.06 o 
 -11 -10   1     1944.62     2066.38     46.58 o 
 -10 -10   1      240.56      248.90     36.90 o 
  -9 -10   1      256.67      246.65     45.01 o 
  -6 -10   1        1.26        6.65     41.14 o 
  -5 -10   1      973.13      889.11     41.56 o 
  -4 -10   1       36.67       44.98     28.12 o 
  -3 -10   1      138.84      128.56     31.47 o 
  -2 -10   1       47.98       40.50     18.60 o 
  -1 -10   1      199.55      162.55     25.76 o 
   0 -10   1       13.90       -5.71     27.68 o 
   1 -10   1        2.88       47.33     60.75 o 
   2 -10   1      429.05      435.33     29.96 o 
   3 -10   1      310.09      319.00     24.64 o 
   4 -10   1       67.74       60.41     22.34 o 
 -12  -9   1       28.77       34.45     32.32 o 
 -11  -9   1      549.23      618.97     38.75 o 
 -10  -9   1      849.01      912.45     43.39 o 
  -9  -9   1      568.32      657.41     51.75 o 
  -8  -9   1       45.62       50.16     44.85 o 
  -6  -9   1        0.82        1.62     35.87 o 
  -5  -9   1      119.13       98.70     48.04 o 
  -4  -9   1      971.62      903.88     38.36 o 
  -3  -9   1      605.23      545.43     43.99 o 
  -2  -9   1     1424.64     1271.79     34.72 o 
  -1  -9   1       22.49       22.00     27.36 o 
   0  -9   1     1680.80     1686.83     29.39 o 
   1  -9   1       18.79       10.24     20.34 o 
   2  -9   1      488.05      487.97     43.84 o 
   3  -9   1        5.06       43.15     22.99 o 
   4  -9   1       92.68       97.92     28.50 o 
   5  -9   1       74.93       73.54     23.07 o 
 -13  -8   1        1.38        7.92     59.91 o 
 -11  -8   1      264.71      267.64     32.01 o 
 -10  -8   1      159.88      158.14     44.74 o 
  -9  -8   1      470.65      471.50     38.84 o 
  -8  -8   1        2.04       -8.77     43.38 o 
  -7  -8   1     1017.21     1063.63     61.06 o 
  -6  -8   1      223.02      202.38     47.68 o 
  -5  -8   1      452.32      401.15     52.44 o 
  -4  -8   1      134.14      115.90     33.15 o 
  -3  -8   1       48.67       26.26     32.85 o 
  -2  -8   1       46.71       40.76     27.81 o 
  -1  -8   1       20.25       26.99     32.13 o 
   0  -8   1      162.29      138.24     31.57 o 
   1  -8   1      326.14      329.53     48.59 o 
   2  -8   1        7.56       -3.18     24.25 o 
   3  -8   1      117.43      101.07     19.90 o 
   4  -8   1       82.84       54.66     53.16 o 
   5  -8   1       57.48       55.05     24.90 o 
   6  -8   1      154.46      159.30     21.42 o 
 -13  -7   1       20.62       33.74     30.53 o 
 -12  -7   1        4.38       35.67     37.59 o 
 -11  -7   1       11.45       21.55     39.42 o 
 -10  -7   1      151.09      164.83     57.31 o 
  -9  -7   1     1585.81     1390.18     72.35 o 
  -8  -7   1       64.77       85.02     84.69 o 
  -7  -7   1      699.30      780.72     55.48 o 
  -6  -7   1      493.03      493.62     60.94 o 
  -5  -7   1      972.48      951.37    130.13 o 
  -4  -7   1     1790.49     1474.71     52.82 o 
  -3  -7   1     4044.04     3672.08    230.27 o 
  -2  -7   1      959.10      907.43     36.23 o 
  -1  -7   1       47.94        2.59     28.80 o 
   0  -7   1      188.57      192.74     34.58 o 
   1  -7   1       23.50        6.61     32.17 o 
   2  -7   1     1100.77     1137.96     27.88 o 
   3  -7   1     2089.57     1968.88     72.41 o 
   4  -7   1      948.39      891.52     63.07 o 
   5  -7   1       93.16      139.15     26.15 o 
   6  -7   1      199.89      243.60     22.95 o 
   7  -7   1       68.20       79.27     23.01 o 
 -13  -6   1       85.26       74.87     28.93 o 
 -12  -6   1       75.55       76.41     26.64 o 
 -11  -6   1      362.94      338.27     29.14 o 
 -10  -6   1        0.67       -4.43     26.60 o 
  -9  -6   1      339.08      340.16     35.28 o 
  -8  -6   1        0.94       -2.24     50.44 o 
  -7  -6   1     2186.04     2073.67     72.90 o 
  -6  -6   1      950.54      924.49     82.68 o 
  -5  -6   1      129.70      157.08     53.72 o 
  -4  -6   1        6.01        2.04     43.55 o 
  -3  -6   1       34.94       42.46     36.14 o 
  -2  -6   1      105.07      114.55     37.20 o 
  -1  -6   1        0.04        1.95     35.30 o 
   0  -6   1       50.49       57.58     34.16 o 
   1  -6   1        8.21      -16.71     34.69 o 
   2  -6   1       46.07      -10.81     30.00 o 
   3  -6   1       95.24       97.14     27.15 o 
   4  -6   1      343.26      351.15     22.10 o 
   5  -6   1      648.24      639.20     22.23 o 
   6  -6   1      416.23      487.35     38.97 o 
   7  -6   1      199.24      197.62     24.89 o 
   8  -6   1       13.97       -8.35     18.71 o 
 -13  -5   1      112.68      111.89     29.53 o 
 -12  -5   1       15.52       17.04     25.91 o 
 -11  -5   1      155.58      183.26     28.71 o 
 -10  -5   1      485.43      476.37     26.59 o 
  -9  -5   1       82.49       70.22     31.24 o 
  -8  -5   1       35.86        2.77     36.36 o 
  -7  -5   1     5593.74     6090.26    441.19 o 
  -6  -5   1     2962.69     3170.88     80.68 o 
  -5  -5   1      390.82      415.77     51.32 o 
  -4  -5   1      154.86      123.91     58.46 o 
  -3  -5   1      976.29      830.21     63.49 o 
  -2  -5   1     5459.45     5300.80    242.80 o 
  -1  -5   1      720.18      806.00     40.88 o 
   0  -5   1     6474.59     6087.49    111.89 o 
   1  -5   1        7.75       20.35     37.98 o 
   2  -5   1     3426.44     3443.08     81.78 o 
   3  -5   1      897.07      867.93     31.21 o 
   4  -5   1      956.26      962.69     29.02 o 
   5  -5   1      407.45      450.95     30.62 o 
   6  -5   1       16.41        4.03     19.93 o 
   7  -5   1      325.18      337.76     22.25 o 
   8  -5   1        4.48       72.74     21.54 o 
   9  -5   1       10.71       42.55     22.04 o 
 -13  -4   1        1.44      -17.58     30.51 o 
 -12  -4   1      147.54      154.32     27.02 o 
 -11  -4   1      437.45      500.41     72.05 o 
 -10  -4   1      292.63      286.90     25.68 o 
  -9  -4   1     3225.01     3374.08     39.41 o 
  -8  -4   1       87.15      102.89     30.24 o 
  -7  -4   1     1141.43     1135.97     83.99 o 
  -6  -4   1        6.00       -6.47     39.49 o 
  -5  -4   1      336.26      404.03     40.98 o 
  -4  -4   1      516.04      603.31     74.01 o 
  -3  -4   1      130.18      115.50     72.67 o 
  -2  -4   1       28.31        6.74     42.44 o 
  -1  -4   1      164.29      145.14     42.93 o 
   0  -4   1      186.89      205.77     40.25 o 
   1  -4   1        6.15     -234.31    343.99 o 
   2  -4   1        1.15        3.35     39.38 o 
   3  -4   1      499.33      482.57     34.82 o 
   4  -4   1      140.07      135.27     34.37 o 
   5  -4   1     1276.68     1215.91     25.50 o 
   6  -4   1        7.71       19.35     20.67 o 
   7  -4   1      465.47      447.99     27.44 o 
   8  -4   1       99.68       79.20     35.76 o 
   9  -4   1      106.44       53.28     21.83 o 
  10  -4   1      104.75      123.18     24.54 o 
 -12  -3   1      134.99       89.48     27.29 o 
 -11  -3   1      151.76      156.95     28.92 o 
 -10  -3   1       53.33       54.79     19.14 o 
  -9  -3   1      667.38      744.69     30.20 o 
  -8  -3   1      546.40      549.60     31.83 o 
  -7  -3   1      648.91      637.08     33.88 o 
  -6  -3   1     4050.47     3895.88     59.53 o 
  -5  -3   1     8064.75     8687.12    109.00 o 
  -3  -3   1     1264.08     1273.31     77.71 o 
  -2  -3   1       23.41       35.35     65.67 o 
  -1  -3   1     5776.43     5361.05    262.14 o 
   0  -3   1    13461.40    13014.12     84.06 o 
   1  -3   1     2431.06     2171.22     43.98 o 
   2  -3   1      367.27      317.77     28.00 o 
   3  -3   1       49.16       52.17     59.84 o 
   4  -3   1        0.35      -27.42     35.73 o 
   5  -3   1     1078.03     1078.35     26.01 o 
   6  -3   1       37.21       25.08     21.67 o 
   7  -3   1     2124.45     2133.11     28.43 o 
   8  -3   1      264.44      288.31     27.61 o 
   9  -3   1      202.05      218.92     25.08 o 
  10  -3   1        1.46      -21.94     22.75 o 
 -12  -2   1      468.95      372.17     27.51 o 
 -11  -2   1      640.81      677.94     26.40 o 
 -10  -2   1        1.59      -19.23     30.39 o 
  -9  -2   1        8.16       27.31     26.92 o 
  -8  -2   1      138.56      122.82     23.55 o 
  -7  -2   1      109.43      166.74     31.58 o 
  -6  -2   1      672.35      734.20     35.45 o 
  -5  -2   1      438.65      438.63     36.91 o 
  -4  -2   1     5011.28     5052.94    140.32 o 
  -3  -2   1     1316.53     1255.93     54.04 o 
  -2  -2   1     1188.68     1229.92     95.84 o 
  -1  -2   1      271.92      160.21     53.81 o 
   0  -2   1      185.90      128.37     52.91 o 
   1  -2   1       39.91       90.71     48.39 o 
   2  -2   1        0.96      -13.13     38.87 o 
   3  -2   1     1022.35      866.60     42.75 o 
   4  -2   1        4.05       16.74     25.15 o 
   5  -2   1      362.09      353.26     51.68 o 
   6  -2   1      126.74      131.24     32.03 o 
   7  -2   1     1124.17     1162.56     24.50 o 
   8  -2   1      137.21      134.61     21.06 o 
   9  -2   1      571.68      634.53     25.32 o 
  10  -2   1      134.35      168.25     28.98 o 
  11  -2   1      166.73      143.75     22.55 o 
 -12  -1   1      161.27      154.71     22.08 o 
 -11  -1   1        2.63      -28.45     31.12 o 
 -10  -1   1       71.25       85.73     40.92 o 
  -9  -1   1     4558.00     4513.56    118.04 o 
  -8  -1   1      108.44       90.98     29.84 o 
  -7  -1   1      220.59      253.36     27.74 o 
  -6  -1   1    13789.68    14863.50    298.69 o 
  -5  -1   1        1.83       13.80     34.95 o 
  -4  -1   1     9682.18     9644.66    196.05 o 
  -2  -1   1     3981.43     4298.07     66.79 o 
  -1  -1   1      854.96      884.30     79.24 o 
   0  -1   1       33.44      -66.83     66.83 o 
   2  -1   1     1275.45     1224.88     51.22 o 
   3  -1   1      228.51      142.24     42.32 o 
   4  -1   1     1325.56     1622.66    118.80 o 
   5  -1   1     2757.84     2366.01     72.68 o 
   6  -1   1        4.12       -6.90     35.57 o 
   7  -1   1     1032.64     1140.42     53.51 o 
   8  -1   1       57.50       48.64     22.82 o 
   9  -1   1      276.15      299.20     25.78 o 
  10  -1   1      307.27      267.60     29.71 o 
  11  -1   1        5.68      220.28    184.98 o 
 -12   0   1       79.08        4.01     39.57 o 
 -11   0   1     1412.60     1440.56     40.10 o 
 -10   0   1      236.90      246.56     23.71 o 
  -9   0   1        4.53       28.53     29.69 o 
  -8   0   1      700.94      671.68     24.94 o 
  -7   0   1        9.13        9.43     21.70 o 
  -6   0   1     3861.85     3887.53     52.34 o 
  -5   0   1      825.29      747.58     32.52 o 
  -4   0   1     1174.46     1226.76     41.23 o 
  -3   0   1     4477.92     4226.78     51.29 o 
  -2   0   1        2.89       24.70     42.24 o 
  -1   0   1       39.89      -38.45     67.30 o 
   2   0   1      278.32      201.87     36.87 o 
   3   0   1     1853.93     1759.76     55.01 o 
   4   0   1       51.82       50.89     33.71 o 
   5   0   1        0.83    18208.52   9361.52 o 
   6   0   1      235.36      184.93     39.22 o 
   7   0   1      304.65      268.30     27.94 o 
   8   0   1      379.50      343.82     24.33 o 
   9   0   1      157.07      161.07     20.99 o 
  10   0   1      407.89      463.60     30.92 o 
  11   0   1       61.36       60.24     19.84 o 
  12   0   1      261.94      262.12     52.58 o 
 -11   1   1      204.59      207.58     24.35 o 
 -10   1   1       75.99      124.30     47.67 o 
  -9   1   1      112.53      137.60     42.29 o 
  -8   1   1        8.71       48.91     33.57 o 
  -7   1   1     1061.93     1071.47     29.76 o 
  -6   1   1      328.12      307.72     25.82 o 
  -5   1   1      654.42      707.82     28.40 o 
  -4   1   1      552.90      435.95     32.34 o 
  -3   1   1     1238.73     1061.14     35.36 o 
  -2   1   1    12129.64    11395.57     68.86 o 
  -1   1   1      502.92      410.13     55.45 o 
   2   1   1     2649.14     2175.71     68.49 o 
   4   1   1      688.15      788.15     43.72 o 
   5   1   1     3386.84     3042.73     68.38 o 
   6   1   1      291.20      344.03     33.00 o 
   7   1   1     4021.19     4159.18     42.36 o 
   8   1   1       78.31       94.29     30.48 o 
   9   1   1      266.72      261.74     28.54 o 
  10   1   1        0.39       35.84     31.10 o 
  11   1   1      110.42      126.67     29.02 o 
  12   1   1      569.96      563.05     28.72 o 
 -11   2   1      270.08      284.35     43.48 o 
 -10   2   1       24.43       46.69     53.47 o 
  -9   2   1      460.97      459.36     30.34 o 
  -8   2   1      165.66      208.69     18.49 o 
  -7   2   1     1159.61     1162.15     33.28 o 
  -6   2   1      608.29      673.31     28.28 o 
  -5   2   1       58.19       50.57     32.22 o 
  -4   2   1       40.08       22.26     28.39 o 
  -3   2   1       27.82       51.07     32.87 o 
  -2   2   1      506.77      480.59     31.25 o 
  -1   2   1       40.11       23.94     37.88 o 
   0   2   1       28.37       -8.36     50.54 o 
   1   2   1       30.10       -4.47     49.23 o 
   2   2   1        7.60       12.04     38.28 o 
   3   2   1        0.11       10.19     64.99 o 
   4   2   1        1.72       24.92     46.00 o 
   5   2   1     2337.39     2181.29     46.05 o 
   6   2   1     2042.99     2282.85     58.27 o 
   7   2   1     2112.96     2166.30     38.90 o 
   8   2   1        9.80       11.96     30.58 o 
   9   2   1      506.72      528.60     30.68 o 
  10   2   1       70.09       60.65     32.26 o 
  11   2   1      212.68      217.98     35.90 o 
  12   2   1      884.90      928.31     58.03 o 
  13   2   1        6.26        3.03     26.67 o 
 -10   3   1      169.92      135.85     22.81 o 
  -9   3   1       63.27       12.13     22.17 o 
  -8   3   1       43.25       60.60     26.13 o 
  -7   3   1      160.23      191.00     52.41 o 
  -6   3   1     1645.80     1680.01     52.84 o 
  -5   3   1     1128.86     1097.03     35.33 o 
  -4   3   1     9672.17     9280.17    211.97 o 
  -3   3   1      411.71      453.23     26.46 o 
  -2   3   1      989.13     1020.56     35.98 o 
  -1   3   1     7376.95     7105.57     88.69 o 
   0   3   1     7134.14     6246.62     68.09 o 
   3   3   1     6234.97     5802.35    104.67 o 
   5   3   1       29.33       19.96     39.41 o 
   6   3   1       53.90       29.13     36.60 o 
   7   3   1     6802.15     6801.00    154.70 o 
   8   3   1     1534.98     1477.66     36.18 o 
   9   3   1        2.55       29.61     28.93 o 
  10   3   1       39.74       42.98     25.70 o 
  11   3   1       61.62       39.93     29.85 o 
  12   3   1      488.87      355.03    104.88 o 
  13   3   1        0.80       -4.59     47.28 o 
  -9   4   1      149.56      148.93     21.00 o 
  -8   4   1      325.08      327.66     31.97 o 
  -7   4   1      732.52      779.00     30.04 o 
  -6   4   1      295.82      277.27     20.52 o 
  -5   4   1      226.86      167.05     22.74 o 
  -4   4   1        2.47      -16.61     22.76 o 
  -3   4   1       35.30       54.79     25.69 o 
  -2   4   1      885.28      830.35     34.39 o 
  -1   4   1      185.19      214.18     27.31 o 
   0   4   1       82.88       62.05     28.12 o 
   1   4   1       98.18      111.32     37.65 o 
   2   4   1      163.09      150.89     38.12 o 
   3   4   1     1034.22     1015.63     43.67 o 
   4   4   1      153.48      132.25     60.92 o 
   5   4   1     2886.19     3087.70    285.45 o 
   6   4   1       42.13       59.74     35.85 o 
   7   4   1       23.20       18.93     31.51 o 
   8   4   1      146.00      150.28     31.46 o 
   9   4   1       34.54       56.53     29.31 o 
  10   4   1     1895.11     1814.29     69.37 o 
  11   4   1      896.16      894.56     39.00 o 
  12   4   1      989.61      933.78     31.07 o 
  13   4   1       23.75       38.87     31.32 o 
  -9   5   1      133.41      201.50     83.70 o 
  -8   5   1      102.48       83.20     48.18 o 
  -7   5   1      121.02      110.56     22.92 o 
  -6   5   1      304.02      349.69     25.74 o 
  -5   5   1        0.44      -28.17     28.70 o 
  -4   5   1      789.45      862.39     48.77 o 
  -3   5   1       59.63       74.47     32.14 o 
  -2   5   1      466.16      368.40     43.99 o 
  -1   5   1      129.29       89.88     38.72 o 
   0   5   1     2691.83     2678.44     43.57 o 
   1   5   1     6782.53     7063.37    131.67 o 
   2   5   1      305.89      307.76     32.22 o 
   3   5   1     4006.86     3911.52    160.88 o 
   4   5   1     1537.77     1555.38     63.91 o 
   5   5   1     4246.82     4582.15     77.95 o 
   6   5   1      150.16      162.48     55.97 o 
   7   5   1       16.97        1.87     40.81 o 
   8   5   1       46.35       35.31     38.07 o 
   9   5   1       41.04       40.02     31.37 o 
  10   5   1     1636.76     1594.07     33.26 o 
  11   5   1       13.77       28.80     31.55 o 
  12   5   1       65.00       17.16     28.17 o 
  13   5   1      254.46      249.82     24.92 o 
  -8   6   1        0.57       -8.68     33.32 o 
  -7   6   1      150.82      164.76     63.92 o 
  -6   6   1       30.59       15.81     29.51 o 
  -5   6   1       67.24       26.48     46.24 o 
  -4   6   1     1514.44     1545.06     43.86 o 
  -3   6   1      263.63      268.74     31.07 o 
  -2   6   1       25.76       32.93     27.78 o 
  -1   6   1      159.28      184.76     28.91 o 
   0   6   1       54.01       26.91     34.03 o 
   1   6   1        0.44      -27.78     31.16 o 
   2   6   1       51.83       58.31     31.73 o 
   3   6   1       19.82       30.80     29.16 o 
   4   6   1     1063.99      992.20     88.54 o 
   5   6   1      160.53      141.34     58.46 o 
   6   6   1      441.53      532.18     51.22 o 
   7   6   1        0.54        2.41     49.26 o 
   8   6   1      759.15      846.22     39.27 o 
   9   6   1       41.76       40.71     34.33 o 
  10   6   1      749.33      701.59     35.73 o 
  11   6   1       18.87       10.36     29.17 o 
  12   6   1      466.86      492.96     30.29 o 
  13   6   1        3.31       15.02     25.44 o 
  -7   7   1       98.59       83.16     36.00 o 
  -6   7   1      968.18      973.88     53.97 o 
  -5   7   1        1.50        2.29     20.81 o 
  -4   7   1        0.79        2.43     42.40 o 
  -3   7   1      586.81      627.35     29.43 o 
  -2   7   1      624.32      637.27     23.34 o 
  -1   7   1     4614.87     4589.09     71.13 o 
   0   7   1     5289.22     5376.97     64.41 o 
   1   7   1      652.33      643.00     26.53 o 
   2   7   1     7790.41     8044.67     54.33 o 
   3   7   1        4.02        0.82     30.28 o 
   4   7   1     1693.26     1836.25     44.18 o 
   5   7   1    15114.40    16083.94    139.25 o 
   6   7   1     5057.81     5694.85     77.44 o 
   7   7   1      843.56      944.13     59.67 o 
   8   7   1        1.76       -2.24     44.00 o 
   9   7   1     1363.96     1409.17     48.82 o 
  10   7   1      401.97      496.12     41.20 o 
  11   7   1        0.94      -33.43     33.43 o 
  12   7   1      634.31      609.50     53.15 o 
  13   7   1       71.92       68.83     27.85 o 
  -6   8   1      837.08      811.85     24.57 o 
  -5   8   1      280.19      315.18     28.28 o 
  -4   8   1      198.70      218.24     30.06 o 
  -3   8   1       71.32       73.96     27.96 o 
  -2   8   1       15.79       28.87     23.27 o 
  -1   8   1       41.88       19.05     23.59 o 
   0   8   1       32.98        5.51     21.60 o 
   1   8   1        1.81       13.77     28.66 o 
   2   8   1       22.67       30.33     22.69 o 
   3   8   1      101.18       72.51     29.78 o 
   4   8   1        6.62        1.85     32.55 o 
   5   8   1      168.09      160.06     40.22 o 
   6   8   1       89.64       72.29     51.23 o 
   7   8   1     1240.27     1283.95     57.49 o 
   8   8   1     1582.27     1677.73     50.35 o 
   9   8   1      243.96      252.67     39.93 o 
  10   8   1      309.78      355.86     42.71 o 
  11   8   1       22.28       21.35     30.69 o 
  12   8   1       72.23      127.67     40.86 o 
  13   8   1        0.74       21.10     37.51 o 
  -5   9   1        2.34      -13.79     25.32 o 
  -4   9   1      850.80      820.17     70.34 o 
  -3   9   1      693.70      705.60     36.13 o 
  -2   9   1     1652.36     1846.73     26.66 o 
  -1   9   1        2.37       10.19     19.83 o 
   0   9   1      491.95      447.97     21.28 o 
   1   9   1      151.55      142.34     23.03 o 
   2   9   1       46.76       33.75     28.49 o 
   3   9   1     4511.77     4526.67    109.26 o 
   4   9   1     1175.78     1165.54     45.12 o 
   5   9   1       60.51       38.81     38.15 o 
   6   9   1       40.35       44.16     80.65 o 
   7   9   1      586.73      596.43     57.51 o 
   8   9   1     3238.89     3462.55     60.95 o 
   9   9   1      257.73      240.22     42.95 o 
  10   9   1      257.51      288.18     43.15 o 
  11   9   1      351.21      374.48     51.77 o 
  12   9   1       10.44       41.26     38.32 o 
  13   9   1       15.43       -0.41     40.81 o 
  -4  10   1       25.08      -18.27     18.27 o 
  -3  10   1       66.77       85.55     27.22 o 
  -2  10   1       32.44        4.88     20.24 o 
  -1  10   1       21.13        3.96     30.19 o 
   0  10   1      630.44      572.51     21.95 o 
   1  10   1       28.55       48.03     23.09 o 
   2  10   1      171.36      172.77     23.72 o 
   3  10   1      258.40      267.01     26.85 o 
   4  10   1      361.11      386.12     32.45 o 
   5  10   1      996.24      985.68     83.37 o 
   6  10   1      313.48      334.88     54.55 o 
   8  10   1        1.01       -4.20     49.59 o 
   9  10   1       61.48       72.20     44.08 o 
  10  10   1      311.40      306.20     42.54 o 
  11  10   1      793.88      809.81     37.38 o 
  12  10   1      747.40      754.32     36.23 o 
  13  10   1        2.80       28.85     37.18 o 
  -3  11   1      190.56      169.91     57.15 o 
  -2  11   1      362.44      331.84     20.02 o 
  -1  11   1      528.83      510.06     23.24 o 
   0  11   1      178.87      183.73     21.30 o 
   1  11   1      355.43      360.93     28.00 o 
   2  11   1       10.68       22.95     25.19 o 
   3  11   1     1990.66     2067.95     34.81 o 
   4  11   1     1400.03     1268.75     87.39 o 
   5  11   1      122.48      104.12     27.65 o 
   6  11   1     1695.87     1709.25     57.59 o 
  10  11   1     2146.85     2290.62     65.83 o 
  11  11   1       20.23       -1.59     33.14 o 
  12  11   1      325.58      324.65     36.74 o 
  -1  12   1       89.57       92.55     18.71 o 
   0  12   1        1.71       16.77     23.60 o 
   1  12   1        7.10       35.17     19.63 o 
   2  12   1       23.14       13.50     23.30 o 
   3  12   1        4.71       15.03     20.09 o 
   4  12   1       60.58       62.70     31.77 o 
   5  12   1       93.82       96.66     29.86 o 
   6  12   1       33.86       44.03     29.03 o 
   7  12   1        7.78        7.26     59.55 o 
   1  13   1     1486.61     1417.23    199.04 o 
   2  13   1      141.91      145.55     22.12 o 
   3  13   1        0.69        4.21     24.60 o 
   4  13   1        1.22       11.82     29.08 o 
   5  13   1      173.63      171.43     27.94 o 
   6  13   1     1075.92     1076.26     87.81 o 
   7  13   1      334.27      373.81     45.07 o 
   3  14   1        9.92       10.31     22.22 o 
   4  14   1       30.68       51.41     32.15 o 
   5  14   1       51.27       25.79     44.14 o 
   6  14   1       25.44       20.30     23.63 o 
   7  14   1        0.29        7.31     44.12 o 
  -6 -14   2     1241.00     1289.89     42.78 o 
  -5 -14   2      427.52      393.72     49.44 o 
  -7 -13   2        0.41       20.04     25.04 o 
  -6 -13   2       27.46       22.49     33.14 o 
  -5 -13   2      153.05      114.01     33.51 o 
  -4 -13   2       72.91       47.33     27.13 o 
  -3 -13   2       24.75       21.31     20.63 o 
  -2 -13   2       23.62       13.62     19.16 o 
  -1 -13   2       16.82       13.97     27.59 o 
  -7 -12   2       95.94      107.82     28.32 o 
  -6 -12   2       52.42       28.77     34.20 o 
  -5 -12   2      104.21       98.61     35.06 o 
  -4 -12   2       46.21       12.04     29.09 o 
  -3 -12   2      798.60      732.35     25.54 o 
  -2 -12   2     1947.11     2021.45    124.41 o 
  -1 -12   2      341.30      297.36     24.50 o 
   0 -12   2      216.17      185.20     24.78 o 
   1 -12   2       22.02        7.37     20.08 o 
  -7 -11   2       15.04       16.47     33.14 o 
  -6 -11   2      630.38      636.87     42.35 o 
  -5 -11   2       12.34        0.53     38.40 o 
  -4 -11   2      185.54      187.94     32.01 o 
  -3 -11   2        2.03       65.00     40.44 o 
  -2 -11   2      151.01      128.91     29.67 o 
  -1 -11   2        1.13       -7.64     21.22 o 
   0 -11   2       86.17      100.31     28.96 o 
   1 -11   2      213.10      218.36     22.70 o 
   2 -11   2      122.57       75.30     21.62 o 
   3 -11   2       10.82      -32.04     32.04 o 
 -12 -10   2        9.52       20.04     35.02 o 
 -11 -10   2        5.91       14.45     33.30 o 
 -10 -10   2       32.15       36.68     25.95 o 
  -7 -10   2      316.90      307.63     39.83 o 
  -6 -10   2        6.65        4.20     39.02 o 
  -5 -10   2       43.25       84.77     40.77 o 
  -4 -10   2      775.90      797.81     30.02 o 
  -3 -10   2     1620.94     1454.01     32.27 o 
  -2 -10   2     1473.31     1310.48     63.34 o 
  -1 -10   2        1.42       16.96     23.14 o 
   0 -10   2        4.75       43.23     31.77 o 
   1 -10   2        0.66      -41.75     41.75 o 
   2 -10   2       54.40       34.55     22.97 o 
   3 -10   2      496.01      498.36     39.12 o 
   4 -10   2      657.88      513.90    106.39 o 
 -12  -9   2        7.05       -4.94     37.67 o 
 -11  -9   2      231.55      234.36     32.82 o 
 -10  -9   2       26.67       15.18     32.16 o 
  -9  -9   2      691.51      803.41     48.93 o 
  -8  -9   2      256.57      254.89     41.74 o 
  -7  -9   2      380.49      365.40     44.73 o 
  -6  -9   2      319.34      315.53     34.74 o 
  -5  -9   2       11.27        8.24     38.45 o 
  -4  -9   2      225.21      204.79     30.92 o 
  -3  -9   2        8.92       -2.18     29.92 o 
  -2  -9   2       66.17       46.05     30.62 o 
  -1  -9   2       55.79       46.83     36.63 o 
   0  -9   2        1.37       -2.08     28.32 o 
   1  -9   2        0.87      -18.55     18.55 o 
   2  -9   2       22.67       40.63     24.37 o 
   3  -9   2       73.70       53.48     33.24 o 
   4  -9   2        3.25       17.83     33.08 o 
   5  -9   2      227.42      197.37     26.92 o 
 -12  -8   2        8.82        0.24     40.81 o 
 -11  -8   2      649.15      559.91     39.86 o 
 -10  -8   2      219.41      193.36     41.63 o 
  -9  -8   2      161.19      152.18     35.64 o 
  -8  -8   2      434.34      414.89     45.29 o 
  -7  -8   2      130.59      164.83     51.56 o 
  -6  -8   2     1463.35     1405.42    137.26 o 
  -5  -8   2     2681.55     2589.31     65.08 o 
  -4  -8   2     5512.09     5451.96     67.64 o 
  -3  -8   2      219.71      206.43     33.15 o 
  -2  -8   2      334.78      407.07     34.21 o 
  -1  -8   2      447.27      419.13     32.73 o 
   0  -8   2     3927.22     3703.55     97.17 o 
   1  -8   2     5070.81     5111.57     62.98 o 
   2  -8   2      590.51      560.32     26.59 o 
   3  -8   2       14.57       10.88     24.00 o 
   4  -8   2      133.89      170.48     30.73 o 
   5  -8   2      306.44      392.51     23.29 o 
   6  -8   2       45.53       71.44     22.79 o 
   7  -8   2      256.48      253.72     32.45 o 
 -12  -7   2      238.10      221.95     32.29 o 
 -11  -7   2      520.75      532.01     43.37 o 
 -10  -7   2      295.43      338.04     48.50 o 
  -9  -7   2     2543.86     2414.41     63.63 o 
  -8  -7   2        1.44       -7.15     37.89 o 
  -7  -7   2       10.58        4.06     40.56 o 
  -6  -7   2        8.44        6.29     48.16 o 
  -5  -7   2       45.11       59.88     35.26 o 
  -4  -7   2      626.77      585.28     45.64 o 
  -3  -7   2       20.26        9.06     33.58 o 
  -2  -7   2       33.60       33.17     24.75 o 
  -1  -7   2       33.99       14.83     33.12 o 
   0  -7   2       65.45       33.70     37.76 o 
   1  -7   2      149.42      142.63     23.20 o 
   2  -7   2        4.79      -10.94     26.46 o 
   3  -7   2      271.38      286.93     21.65 o 
   4  -7   2      640.17      597.53     34.13 o 
   5  -7   2      274.87      293.65     24.47 o 
   6  -7   2        2.38       -4.03     27.38 o 
   7  -7   2       12.29        3.46     50.57 o 
 -13  -6   2       94.13      108.55     31.24 o 
 -12  -6   2      286.02      275.86     28.05 o 
 -11  -6   2      253.76      294.97     34.19 o 
 -10  -6   2      320.80      380.26     34.61 o 
  -9  -6   2     1309.04     1272.25     47.67 o 
  -8  -6   2       33.11       42.08     52.12 o 
  -7  -6   2      208.73      204.25     56.50 o 
  -6  -6   2     1132.04     1080.97    157.53 o 
  -5  -6   2      342.27      421.86     63.67 o 
  -4  -6   2      122.98       36.82     44.66 o 
  -3  -6   2      515.51      551.34     47.11 o 
  -2  -6   2     1152.03      993.72     66.32 o 
  -1  -6   2     1464.09     1482.49     40.12 o 
   0  -6   2     4440.67     4503.83    233.75 o 
   1  -6   2     2379.51     2349.99     94.64 o 
   2  -6   2      155.35      163.56     25.51 o 
   3  -6   2     1062.73      915.42     64.83 o 
   4  -6   2      133.70      159.13     30.35 o 
   5  -6   2      427.70      403.00     21.85 o 
   6  -6   2       25.43       16.28     27.53 o 
   7  -6   2      137.02      125.93     20.77 o 
   8  -6   2      231.32      251.12     62.50 o 
 -13  -5   2      142.50      177.29     29.15 o 
 -12  -5   2       16.01       24.03     33.47 o 
 -11  -5   2     1246.39     1283.72     32.71 o 
 -10  -5   2      682.02      723.02     32.80 o 
  -9  -5   2     2088.22     2088.68     73.89 o 
  -8  -5   2      263.90      287.21     32.85 o 
  -7  -5   2        6.83       19.36     33.70 o 
  -6  -5   2      259.53      192.64     61.82 o 
  -5  -5   2      136.85      189.26     64.30 o 
  -4  -5   2     1383.56     1392.42    224.92 o 
  -3  -5   2       18.18       29.88     47.06 o 
  -2  -5   2      220.96      194.32     38.64 o 
  -1  -5   2        0.86       -9.47     37.07 o 
   0  -5   2       56.99       94.90     36.97 o 
   1  -5   2       11.57      -13.89     49.42 o 
   2  -5   2     1343.78     1367.71     30.90 o 
   3  -5   2      686.72      661.12     24.60 o 
   4  -5   2       48.98       36.93     44.61 o 
   5  -5   2      146.90      149.08     21.90 o 
   6  -5   2       18.99       -5.70     20.47 o 
   7  -5   2      343.09      333.63     24.36 o 
   8  -5   2      557.62      579.59     29.61 o 
   9  -5   2       99.08       97.11     32.37 o 
 -12  -4   2        0.68      -19.22     25.67 o 
 -11  -4   2       18.09       26.00     28.08 o 
 -10  -4   2      149.88      158.56     30.73 o 
  -9  -4   2      356.71      351.70     28.63 o 
  -8  -4   2      805.76      852.34     32.73 o 
  -7  -4   2     2942.57     3211.73     42.89 o 
  -6  -4   2     4789.97     5453.41    124.34 o 
  -5  -4   2       21.33       41.47     56.73 o 
  -4  -4   2       19.26        4.86     70.69 o 
  -3  -4   2     2168.94     2451.37     90.93 o 
  -2  -4   2      149.51       22.86     50.91 o 
  -1  -4   2      912.41      674.87     49.62 o 
   0  -4   2     6353.44     6246.13     76.16 o 
   1  -4   2     6036.21     6110.30    278.61 o 
   2  -4   2     3094.96     3070.67     39.26 o 
   3  -4   2      123.22       94.50     24.06 o 
   4  -4   2      275.11      268.63     23.44 o 
   5  -4   2     8849.17     8779.69    252.48 o 
   6  -4   2      696.70      665.73     27.07 o 
   7  -4   2      124.24      131.99     24.31 o 
   8  -4   2       97.64       72.35     35.49 o 
   9  -4   2        5.31       -8.85     27.40 o 
  10  -4   2      258.04      335.66     63.09 o 
 -12  -3   2       66.41       37.28     25.75 o 
 -11  -3   2      947.45      971.90     26.38 o 
 -10  -3   2        5.79        8.69     44.95 o 
  -9  -3   2        2.70       21.42     26.70 o 
  -8  -3   2       56.17       65.95     25.25 o 
  -7  -3   2      481.37      555.89     33.33 o 
  -6  -3   2     6585.46     6851.72     77.65 o 
  -5  -3   2     1749.55     1873.89     43.03 o 
  -4  -3   2     2310.08     2553.66     53.37 o 
  -3  -3   2       19.23       50.69     66.45 o 
  -2  -3   2      128.09      112.77     80.23 o 
  -1  -3   2       54.73       27.02     52.61 o 
   0  -3   2      334.53      339.59     70.67 o 
   1  -3   2      169.69      114.51     37.29 o 
   2  -3   2     1486.71     1412.47     37.93 o 
   3  -3   2      168.13      180.38     25.96 o 
   4  -3   2      143.20      131.76     24.05 o 
   5  -3   2       24.16       32.30     25.33 o 
   6  -3   2      545.07      537.15     23.49 o 
   7  -3   2      505.18      525.24     60.18 o 
   8  -3   2     1286.71     1275.75     34.54 o 
   9  -3   2       36.03       47.18     44.51 o 
  10  -3   2      135.25      107.28     23.28 o 
 -12  -2   2      378.32      284.94     26.60 o 
 -11  -2   2      145.87      155.32     36.63 o 
 -10  -2   2        8.55        2.05     29.63 o 
  -9  -2   2      972.44     1056.71     29.12 o 
  -8  -2   2      212.32      216.21     25.81 o 
  -7  -2   2       35.64       22.46     22.33 o 
  -6  -2   2     7122.54     7571.02    176.66 o 
  -5  -2   2      343.26      390.39     36.52 o 
  -3  -2   2     6076.81     6611.06    105.25 o 
  -1  -2   2     2392.37     2474.75     83.73 o 
   0  -2   2     1283.60     1152.44     79.16 o 
   1  -2   2     3225.38     2724.73     94.57 o 
   2  -2   2      996.91      977.35     41.39 o 
   3  -2   2     2146.55     1851.04     84.50 o 
   4  -2   2      699.23      686.32     29.94 o 
   5  -2   2     2425.97     2349.64     61.95 o 
   6  -2   2      738.62      661.30     27.79 o 
   7  -2   2     1725.50     1774.44     40.18 o 
   8  -2   2      475.80      411.48     27.90 o 
   9  -2   2      265.65      329.84     31.13 o 
  10  -2   2       25.19       -8.39     24.20 o 
  11  -2   2        0.68      -42.94     44.38 o 
 -12  -1   2      277.76      270.64     27.29 o 
 -11  -1   2      237.20      263.31     56.72 o 
 -10  -1   2        1.49       33.89     22.69 o 
  -9  -1   2     1389.91     1348.60     26.08 o 
  -8  -1   2        6.05       -3.18     25.32 o 
  -7  -1   2       76.65       67.69     48.65 o 
  -6  -1   2       98.51      108.13     28.17 o 
  -5  -1   2      441.81      417.14     31.89 o 
  -4  -1   2      758.58      790.30     45.72 o 
  -3  -1   2      370.44      312.22     38.66 o 
  -2  -1   2      103.70      153.63     56.55 o 
  -1  -1   2       38.14       17.02     62.78 o 
   0  -1   2       59.79       57.15     49.28 o 
   1  -1   2      718.96      497.04     39.81 o 
   2  -1   2      512.45      501.01     56.63 o 
   3  -1   2      237.41      280.12     42.97 o 
   4  -1   2     1052.55     1122.56     40.25 o 
   5  -1   2      919.84      802.99     47.84 o 
   6  -1   2      996.63     1052.01     28.48 o 
   7  -1   2     1144.03     1147.78     29.85 o 
   8  -1   2      347.25      336.62     21.95 o 
   9  -1   2       25.82       26.07     37.24 o 
  10  -1   2      175.70      153.43     53.78 o 
  11  -1   2       56.61     1296.23    659.95 o 
  12  -1   2      537.66      484.06     48.06 o 
 -11   0   2       25.07       51.66     26.27 o 
 -10   0   2       45.84       34.69     28.52 o 
  -9   0   2       30.05       -3.40     26.78 o 
  -8   0   2      194.89      228.12     33.52 o 
  -7   0   2       60.00       44.21     30.57 o 
  -6   0   2     4782.51     5061.84     81.41 o 
  -5   0   2     1173.61     1189.88     37.29 o 
  -4   0   2     3886.29    28298.27  18096.67 o 
  -3   0   2     1087.51     1243.93     52.40 o 
  -1   0   2     1347.72     1158.60     43.65 o 
   0   0   2     7607.06     6434.86     79.16 o 
   1   0   2      259.96      138.76     35.50 o 
   2   0   2     2451.21     1980.19    104.71 o 
   3   0   2    15645.40    15328.43     87.94 o 
   4   0   2     5807.11     5458.95    217.93 o 
   5   0   2       70.37    38871.64  19900.24 o 
   6   0   2     1713.87     1677.02     46.44 o 
   7   0   2       87.19      100.03     32.00 o 
   8   0   2     2142.67     2120.23     37.03 o 
   9   0   2      189.33      212.26     19.83 o 
  10   0   2      455.30      560.32     31.74 o 
  11   0   2       31.42       40.55     22.18 o 
  12   0   2       20.14       15.42     25.88 o 
 -11   1   2      158.66      142.68     21.31 o 
 -10   1   2      178.54      219.88     41.55 o 
  -9   1   2      201.05      241.07     30.37 o 
  -8   1   2      730.80      858.90     59.38 o 
  -7   1   2       15.43       47.48     21.21 o 
  -6   1   2      723.76      754.77     27.14 o 
  -5   1   2      840.56      827.52     28.34 o 
  -4   1   2      519.90      497.29     37.10 o 
  -3   1   2      176.23      146.62     27.66 o 
  -2   1   2     3049.81     3080.52    411.79 o 
  -1   1   2       19.77       23.00     38.18 o 
   0   1   2      179.53      127.06     45.66 o 
   1   1   2       80.11       70.69     35.26 o 
   2   1   2      109.80       66.60     44.88 o 
   3   1   2     1647.59     1499.24     61.06 o 
   4   1   2      948.60      809.70     44.45 o 
   5   1   2     1151.97      987.98     33.12 o 
   6   1   2      102.43       85.00     26.37 o 
   7   1   2      115.21      124.34     28.88 o 
   8   1   2      175.74      169.44     22.45 o 
   9   1   2      175.98      134.45     22.95 o 
  10   1   2      170.26      148.44     44.09 o 
  11   1   2      105.26      109.36     47.71 o 
  12   1   2     1014.61     1096.32     29.83 o 
 -10   2   2        6.69       46.24     26.59 o 
  -9   2   2       25.02        8.38     28.79 o 
  -8   2   2      273.73      283.83     27.58 o 
  -7   2   2      514.08      518.66     53.93 o 
  -6   2   2     2121.45     2076.23     42.11 o 
  -5   2   2      125.16      191.60     36.35 o 
  -4   2   2        5.86       30.59     29.40 o 
  -3   2   2       25.00       60.04     31.65 o 
  -2   2   2     5005.77     4607.00     57.91 o 
  -1   2   2    11942.29    11608.05    187.11 o 
   0   2   2     5196.85     5111.10     56.56 o 
   1   2   2    12360.57    11594.51    225.08 o 
   2   2   2     4035.78     4228.01     61.19 o 
   3   2   2      171.99      113.22     61.69 o 
   4   2   2      281.84      282.03     43.78 o 
   5   2   2     4359.29     4151.17     53.05 o 
   6   2   2     2045.16     2098.42     73.89 o 
   7   2   2      859.89      784.65     26.31 o 
   8   2   2      741.22      730.53     33.79 o 
   9   2   2       93.40       78.84     23.37 o 
  10   2   2      622.66      621.57     27.50 o 
  11   2   2       77.98       88.99     23.02 o 
  12   2   2       82.78       82.73     21.69 o 
  13   2   2       35.85       -2.71     31.71 o 
 -10   3   2      746.42      741.70     29.45 o 
  -9   3   2      121.38      145.47     19.78 o 
  -8   3   2      132.05      226.15     26.10 o 
  -7   3   2      371.67      354.03     19.52 o 
  -6   3   2      224.66      200.44     23.79 o 
  -5   3   2       41.22       33.23     38.90 o 
  -4   3   2     1358.89     1302.76     26.79 o 
  -3   3   2     1397.08     1373.16     29.19 o 
  -2   3   2       16.77       21.18     28.54 o 
  -1   3   2      382.00      326.31     35.91 o 
   0   3   2     1864.47     1723.45     40.06 o 
   1   3   2     1221.65     1115.07     56.68 o 
   2   3   2     2398.09     2307.62    101.06 o 
   3   3   2      741.67      749.85     47.16 o 
   4   3   2      330.05      241.51     50.33 o 
   5   3   2      169.04      169.65     38.72 o 
   6   3   2      121.04      150.44     35.85 o 
   7   3   2       34.28        7.52     32.84 o 
   8   3   2     1729.49     1665.45     37.32 o 
   9   3   2      331.42      316.20     30.70 o 
  10   3   2     1633.20     1590.32     34.48 o 
  11   3   2      131.32      170.77     30.66 o 
  12   3   2      189.51      191.54     28.86 o 
  13   3   2        4.14       -7.43     25.72 o 
  -9   4   2       42.63      -20.99     35.14 o 
  -8   4   2       26.62       67.88     28.46 o 
  -7   4   2        5.38       -9.69     30.81 o 
  -6   4   2      722.18      753.88     34.21 o 
  -5   4   2       74.87       36.45     21.29 o 
  -4   4   2      453.00      434.36     32.84 o 
  -3   4   2       57.90       47.40     23.32 o 
  -2   4   2        2.31        6.10     42.36 o 
  -1   4   2     4160.94     3948.97    144.78 o 
   0   4   2     5361.80     4991.78     52.49 o 
   2   4   2        1.32        3.35     27.84 o 
   3   4   2      177.54      117.04     35.44 o 
   4   4   2      936.68      943.98     66.70 o 
   5   4   2      468.32      444.61     50.48 o 
   6   4   2     1817.81     1570.44    106.52 o 
   7   4   2      392.82      346.31     34.27 o 
   8   4   2     2374.95     2339.77     43.63 o 
   9   4   2      693.01      615.18     34.31 o 
  10   4   2      142.74      133.15     27.15 o 
  11   4   2       57.70       77.53     30.54 o 
  12   4   2      298.12      302.87     29.17 o 
  13   4   2      146.01      151.24     26.31 o 
  -9   5   2        1.54       82.37     29.32 o 
  -8   5   2        0.92      -23.15     26.58 o 
  -7   5   2        1.02       59.23     47.93 o 
  -6   5   2      575.17      562.00     76.78 o 
  -5   5   2      432.01      468.45     21.03 o 
  -4   5   2      430.45      455.37     26.84 o 
  -3   5   2        3.27       21.70     22.33 o 
  -2   5   2       68.90       91.43     23.27 o 
  -1   5   2       32.87       17.42     34.68 o 
   0   5   2      300.27      282.65     36.79 o 
   1   5   2      101.69      133.81     32.98 o 
   2   5   2       44.96       44.64     30.79 o 
   3   5   2     1876.88     1959.11     44.34 o 
   4   5   2      369.02      409.64     31.72 o 
   5   5   2      279.24      276.19     58.28 o 
   6   5   2      144.33      208.69     55.44 o 
   7   5   2      490.92      533.52     42.19 o 
   8   5   2     1049.45     1022.00     56.58 o 
   9   5   2       36.99       51.22     29.51 o 
  10   5   2      125.07       71.44     26.85 o 
  11   5   2        2.47        3.25     30.01 o 
  12   5   2      341.43      306.43     29.07 o 
  13   5   2      376.21      333.42     28.26 o 
  -8   6   2      113.93      161.33     23.71 o 
  -7   6   2       30.34       40.27     27.53 o 
  -6   6   2       59.36      104.75     29.53 o 
  -5   6   2       30.07       60.35     33.28 o 
  -4   6   2      926.78      895.55     26.15 o 
  -3   6   2     1645.16     1576.41     87.55 o 
  -2   6   2      689.11      682.60     24.55 o 
  -1   6   2       56.23       40.41     28.33 o 
   0   6   2      376.27      370.97     34.48 o 
   1   6   2     1718.74     1780.99     36.83 o 
   2   6   2      896.05      980.26     39.67 o 
   3   6   2    10074.11    10634.44    181.69 o 
   4   6   2     7805.42     8203.71     63.62 o 
   5   6   2     2006.57     1990.03     61.96 o 
   6   6   2       52.05        5.92     50.61 o 
   7   6   2       83.61       62.12     50.29 o 
   8   6   2      766.27      817.03     51.77 o 
   9   6   2        2.88      -17.53     35.05 o 
  10   6   2       58.28       39.75     31.83 o 
  11   6   2       30.99       38.43     32.32 o 
  12   6   2        0.15       -8.19     28.01 o 
  13   6   2      205.27      181.05     24.32 o 
  -7   7   2      135.03       33.99     57.61 o 
  -6   7   2      846.08      964.13     24.37 o 
  -5   7   2      106.77      108.17     23.19 o 
  -4   7   2       29.10       23.41     29.69 o 
  -3   7   2      246.62      256.19     22.42 o 
  -2   7   2       91.99       93.83     23.49 o 
  -1   7   2      174.66      197.85     40.97 o 
   0   7   2      151.19      167.75     32.80 o 
   1   7   2       87.54       89.42     23.99 o 
   2   7   2        3.18       -5.77     28.53 o 
   3   7   2       13.48       28.07     24.74 o 
   4   7   2      300.39      282.33     32.56 o 
   5   7   2      936.33      934.39     99.90 o 
   6   7   2     1385.54     1427.51     54.49 o 
   7   7   2      333.41      373.80     48.18 o 
   8   7   2      332.90      400.32     47.57 o 
   9   7   2      166.79      145.69     44.45 o 
  10   7   2       74.12       74.73     39.71 o 
  11   7   2      116.31      105.02     38.02 o 
  12   7   2      210.60      245.72     26.78 o 
  13   7   2      114.71      114.24     30.60 o 
  -6   8   2      614.34      493.26     25.32 o 
  -5   8   2      853.20      905.45     50.21 o 
  -4   8   2        2.71       53.89     41.02 o 
  -3   8   2       49.48       57.04     22.05 o 
  -2   8   2      196.66      207.70     19.66 o 
  -1   8   2      802.47      779.02     60.02 o 
   0   8   2        1.42       -0.97     27.23 o 
   1   8   2     1262.55     1324.67     32.42 o 
   2   8   2      150.88      126.48     23.85 o 
   3   8   2     1435.89     1493.78     32.33 o 
   4   8   2     2977.47     3160.30     43.96 o 
   5   8   2     3004.79     3482.51    241.71 o 
   6   8   2     2033.47     2101.70     65.59 o 
   7   8   2        2.49       -8.94     41.55 o 
   8   8   2      367.96      380.28     44.26 o 
   9   8   2      113.67      143.27     41.02 o 
  10   8   2      292.17      335.03     38.74 o 
  11   8   2      383.51      460.00     45.40 o 
  12   8   2      106.03      137.72     29.47 o 
  13   8   2       47.02       51.22     38.53 o 
  -5   9   2        3.81       15.10     27.26 o 
  -4   9   2        6.76       32.84     23.26 o 
  -3   9   2     1294.15     1314.91     58.06 o 
  -2   9   2       96.14      114.42     24.18 o 
  -1   9   2      634.02      633.93     54.81 o 
   0   9   2      657.40      655.50     36.21 o 
   1   9   2       94.72       94.02     22.06 o 
   2   9   2      483.14      438.56     28.53 o 
   3   9   2      296.04      285.82     21.55 o 
   4   9   2      291.19      293.23     29.29 o 
   5   9   2       31.97       23.88     30.70 o 
   6   9   2     1583.81     1622.56     63.00 o 
   7   9   2      363.19      374.07     50.10 o 
   8   9   2      342.16      346.82     46.67 o 
   9   9   2      117.97      123.60     44.12 o 
  10   9   2       54.46       48.00     43.79 o 
  11   9   2      704.42      787.09     45.38 o 
  12   9   2      489.31      526.59     42.22 o 
  13   9   2      278.57      308.79     38.21 o 
  -4  10   2      414.20      437.81     38.85 o 
  -3  10   2       47.38       62.55     39.39 o 
  -2  10   2      448.85      417.12     52.53 o 
  -1  10   2      131.86      129.74     21.92 o 
   0  10   2     3332.82     3354.94     77.86 o 
   1  10   2     7845.35     7805.37    227.91 o 
   2  10   2       65.63       62.39     19.84 o 
   3  10   2     4878.15     4870.68     41.75 o 
   4  10   2     1531.39     1592.22     33.89 o 
   5  10   2      183.39      199.24     34.07 o 
   6  10   2     8589.70     8729.50   1123.27 o 
   8  10   2      988.57      959.49     49.77 o 
   9  10   2      387.61      440.33     42.55 o 
  10  10   2      408.94      446.00     49.16 o 
  11  10   2      147.16      119.44     43.88 o 
  12  10   2        7.21        4.69     32.32 o 
  13  10   2        4.79      -25.47     39.38 o 
  -3  11   2      155.75       76.85     31.67 o 
  -2  11   2       73.36       93.14     29.14 o 
  -1  11   2       27.87       18.80     24.47 o 
   0  11   2       19.10       50.11     29.59 o 
   1  11   2        7.83       13.78     33.94 o 
   2  11   2       14.02       15.73     26.87 o 
   3  11   2        4.00       14.72     22.48 o 
   4  11   2       77.88       72.24     19.35 o 
   5  11   2        3.42       -4.68     27.01 o 
   6  11   2       30.54        7.61     30.74 o 
   9  11   2      926.13      960.17     54.09 o 
  10  11   2     1162.42     1301.74     48.26 o 
  11  11   2      101.83      125.27     29.22 o 
  12  11   2        4.75        1.80     28.57 o 
  -1  12   2      398.74      377.07     34.95 o 
   0  12   2      178.70      152.04     33.96 o 
   1  12   2      358.65      343.07     26.35 o 
   2  12   2        3.89       27.48     24.88 o 
   3  12   2       43.83       38.86     23.24 o 
   4  12   2      556.99      634.85     31.30 o 
   5  12   2      544.03      614.37     34.37 o 
   6  12   2      760.67      769.04     71.16 o 
   7  12   2       15.33       11.63     60.93 o 
  11  12   2      631.85      607.65     46.07 o 
  12  12   2        3.57       -5.22     40.04 o 
   1  13   2       29.44       23.97     22.72 o 
   2  13   2       45.89       47.16     21.23 o 
   3  13   2        0.10      -16.48     24.10 o 
   4  13   2       26.14       24.40     27.96 o 
   5  13   2       27.93       35.50     34.59 o 
   6  13   2      118.28      104.63     29.52 o 
   7  13   2      104.92       84.53     45.63 o 
   3  14   2       25.36        8.52     28.37 o 
   4  14   2     1572.05     1597.33     91.48 o 
   5  14   2      950.83      912.02     66.59 o 
   6  14   2      140.16      136.48     23.18 o 
   7  14   2      146.07      155.48     39.43 o 
  -7 -13   3       39.08       34.12     25.96 o 
  -6 -13   3       55.94       23.79     33.63 o 
  -5 -13   3      237.06      229.38     32.98 o 
  -4 -13   3      594.82      500.92     36.10 o 
  -3 -13   3      486.31      412.40     29.69 o 
  -2 -13   3      382.08      333.83     26.77 o 
  -1 -13   3      107.05       89.76     46.08 o 
  -7 -12   3      262.21      260.98     34.41 o 
  -6 -12   3      141.08      148.21     34.74 o 
  -5 -12   3        0.24        9.92     34.24 o 
  -4 -12   3       47.66       14.45     36.16 o 
  -3 -12   3        4.91       10.70     28.34 o 
  -2 -12   3        3.26       11.81     28.42 o 
  -1 -12   3       61.20       60.82     22.31 o 
   0 -12   3       21.42      -11.28     40.14 o 
   1 -12   3        9.62       26.70     65.83 o 
  -7 -11   3      105.64       96.61     28.24 o 
  -6 -11   3      427.48      401.30     47.73 o 
  -5 -11   3     1026.01      913.60     42.37 o 
  -4 -11   3     2902.83     2812.28     50.62 o 
  -3 -11   3      211.11      172.92     69.38 o 
  -2 -11   3       89.06       80.15     29.52 o 
  -1 -11   3      836.34      834.29     43.22 o 
   0 -11   3       30.68       15.30     33.75 o 
   1 -11   3     1896.47     1983.74     32.24 o 
   2 -11   3     1254.60     1162.17     45.93 o 
   3 -11   3      441.21      378.51     28.65 o 
 -11 -10   3      295.98      308.57     25.73 o 
 -10 -10   3        3.60        5.47     27.71 o 
  -7 -10   3       77.92       88.47     35.92 o 
  -6 -10   3        3.88       17.10     25.98 o 
  -5 -10   3        0.36       10.98     31.51 o 
  -4 -10   3      183.24      194.88     33.47 o 
  -3 -10   3      114.99       92.78     20.76 o 
  -2 -10   3        1.80      -13.63     23.71 o 
  -1 -10   3       13.37       23.60     25.07 o 
   0 -10   3       29.21      -20.95     24.13 o 
   1 -10   3      127.81      139.84     21.66 o 
   2 -10   3       11.52        9.90     24.77 o 
   3 -10   3      120.86       96.91     20.02 o 
   4 -10   3      198.26      148.40     21.23 o 
 -12  -9   3        7.54       44.53     46.36 o 
 -11  -9   3        6.24      -22.16     30.32 o 
 -10  -9   3      113.81      110.53     31.06 o 
  -9  -9   3      141.71      156.62     28.64 o 
  -8  -9   3      622.66      618.78     47.68 o 
  -7  -9   3      419.27      428.24     60.23 o 
  -6  -9   3      984.34      974.92    104.72 o 
  -5  -9   3       54.18       50.24     45.35 o 
  -4  -9   3      490.64      468.97     40.15 o 
  -3  -9   3        8.00       10.39     29.97 o 
  -2  -9   3     1268.90     1242.70     43.10 o 
  -1  -9   3      461.87      510.15     30.09 o 
   0  -9   3     1302.99     1184.15     48.55 o 
   1  -9   3     1069.38     1019.88     28.17 o 
   2  -9   3        0.84        2.05     58.54 o 
   3  -9   3        3.47       19.65     23.33 o 
   4  -9   3       20.54       51.76     63.61 o 
   5  -9   3      455.28      446.26     30.03 o 
 -12  -8   3        7.04        8.49     34.36 o 
 -11  -8   3      273.58      299.20     44.42 o 
 -10  -8   3      483.65      444.73     38.32 o 
  -9  -8   3      482.78      486.68     36.51 o 
  -8  -8   3      116.74      137.80     42.04 o 
  -7  -8   3      480.14      478.98     42.87 o 
  -6  -8   3      380.41      338.18     34.16 o 
  -5  -8   3       39.39       37.39     39.39 o 
  -4  -8   3     1013.32      963.94     45.33 o 
  -3  -8   3       32.84       29.63     31.98 o 
  -2  -8   3      161.11      140.48     31.37 o 
  -1  -8   3       38.88       10.85     31.05 o 
   0  -8   3       44.24       29.68     22.96 o 
   1  -8   3       16.19       33.45     24.41 o 
   2  -8   3      235.50      223.89     20.22 o 
   3  -8   3      465.64      486.34     35.20 o 
   4  -8   3       41.43       52.46     25.51 o 
   5  -8   3        4.81       18.18     24.51 o 
   6  -8   3      253.06      229.02     37.29 o 
   7  -8   3        0.37       44.01     31.41 o 
 -12  -7   3       35.30       26.61     37.59 o 
 -11  -7   3      128.15      110.33     39.96 o 
 -10  -7   3      182.31      195.12     47.19 o 
  -9  -7   3       58.52       57.79     35.35 o 
  -8  -7   3       37.10       39.63     47.34 o 
  -7  -7   3      204.62      200.99     36.59 o 
  -6  -7   3      980.74     1035.40     63.60 o 
  -5  -7   3       58.51       86.65     36.17 o 
  -4  -7   3      819.82      873.62     47.94 o 
  -3  -7   3      129.91      106.95     42.21 o 
  -2  -7   3     1237.25     1090.99     36.66 o 
  -1  -7   3     2977.72     2825.16    116.48 o 
   0  -7   3     1308.31     1173.57     49.74 o 
   1  -7   3     3478.77     3447.62     68.86 o 
   2  -7   3       41.99       15.59     44.04 o 
   3  -7   3      144.02      141.57     25.33 o 
   4  -7   3       22.33       38.89     44.04 o 
   5  -7   3      619.32      663.06     87.18 o 
   6  -7   3      374.75      452.37     79.66 o 
   7  -7   3      354.43      389.55     48.81 o 
   8  -7   3       84.82       31.79     31.89 o 
 -12  -6   3      298.99      245.64     24.58 o 
 -11  -6   3     1776.33     1873.46    102.19 o 
 -10  -6   3      343.12      351.79     32.96 o 
  -9  -6   3       12.72       15.75     37.47 o 
  -8  -6   3        1.20      -22.61     41.87 o 
  -7  -6   3        2.13       -2.49     55.34 o 
  -6  -6   3     1410.18     1472.60    216.74 o 
  -5  -6   3       35.66       31.10     57.55 o 
  -4  -6   3      116.60      108.38     53.03 o 
  -3  -6   3       13.59       -3.67     43.55 o 
  -2  -6   3       27.96       30.09     34.87 o 
  -1  -6   3       18.01       -7.23     35.62 o 
   0  -6   3       39.74       57.02     26.32 o 
   1  -6   3        3.76       33.33     50.83 o 
   2  -6   3      136.06      110.91     25.80 o 
   3  -6   3       25.73       72.81     28.43 o 
   4  -6   3        6.41       56.65     25.74 o 
   5  -6   3        1.68      -18.62     18.62 o 
   6  -6   3       75.00       65.12     34.88 o 
   7  -6   3      331.94      367.80     29.62 o 
   8  -6   3      251.98      147.04     39.23 o 
 -12  -5   3       58.24       59.66     25.10 o 
 -11  -5   3       15.54       35.05     27.49 o 
 -10  -5   3      700.77      719.01     32.27 o 
  -9  -5   3     1838.93     1850.84     88.57 o 
  -8  -5   3     2310.26     2321.04     88.12 o 
  -7  -5   3     1172.23     1179.14     55.69 o 
  -6  -5   3      502.80      565.08     55.43 o 
  -5  -5   3     2870.33     3372.11     80.71 o 
  -4  -5   3     8447.38     8817.14    117.96 o 
  -3  -5   3     8583.31     7766.04     83.50 o 
  -2  -5   3     3631.99     3619.50     63.54 o 
  -1  -5   3     6515.24     7696.81    501.00 o 
   0  -5   3     3114.26     2832.19    100.82 o 
   1  -5   3     5365.57     5275.64    183.56 o 
   2  -5   3    10465.26    11169.27     81.65 o 
   3  -5   3     5198.97     5040.42     82.17 o 
   4  -5   3       57.55       91.69     27.26 o 
   5  -5   3       77.00       63.99     30.51 o 
   6  -5   3      106.12      111.89     29.94 o 
   7  -5   3      283.37      337.44     27.37 o 
   8  -5   3      942.70      987.53     27.11 o 
   9  -5   3        0.42      -15.58     22.67 o 
 -12  -4   3       65.49       77.18     25.28 o 
 -11  -4   3       42.22       30.62     27.56 o 
 -10  -4   3      166.86      182.08     29.89 o 
  -9  -4   3      257.31      277.02     26.85 o 
  -8  -4   3     1827.94     1894.31     48.67 o 
  -7  -4   3      407.54      415.65     32.72 o 
  -6  -4   3     5028.77     5404.13    184.42 o 
  -5  -4   3        1.33       -2.61     57.10 o 
  -4  -4   3      556.76      645.60     63.83 o 
  -3  -4   3      642.91      665.16     63.07 o 
  -2  -4   3      250.09      223.11     68.57 o 
  -1  -4   3      983.59      992.63    101.18 o 
   0  -4   3       48.79       50.60     30.71 o 
   1  -4   3      610.44      593.71     36.44 o 
   2  -4   3      715.55      694.28     46.13 o 
   3  -4   3        5.54      -17.77     23.70 o 
   4  -4   3      123.18       76.48     25.65 o 
   5  -4   3     1899.80     1892.54     88.05 o 
   6  -4   3      755.12      757.00     25.33 o 
   7  -4   3      535.98      569.13     20.28 o 
   8  -4   3        1.55       20.15     58.44 o 
   9  -4   3        8.85       -9.01     21.45 o 
  10  -4   3       35.47        1.64     18.41 o 
 -12  -3   3      107.95       95.14     25.30 o 
 -11  -3   3       15.72      -28.16     28.16 o 
 -10  -3   3       15.12       16.62     29.40 o 
  -9  -3   3       37.53       39.36     25.46 o 
  -8  -3   3      416.85      427.78     26.53 o 
  -7  -3   3      503.06      533.35     26.96 o 
  -6  -3   3     5105.06     5532.14     62.46 o 
  -5  -3   3      733.39      817.07     37.75 o 
  -4  -3   3     3844.55     4409.65     95.84 o 
  -3  -3   3     1228.63     1219.22     73.10 o 
  -2  -3   3      134.51      124.86     60.96 o 
  -1  -3   3      908.94      980.67     49.86 o 
   0  -3   3     2287.08     2226.50     95.60 o 
   1  -3   3     4680.46     4015.34    104.59 o 
   2  -3   3      427.70      412.81     42.70 o 
   3  -3   3     3771.43     3668.84     63.02 o 
   4  -3   3      917.70      859.95     26.48 o 
   5  -3   3     1149.53     1104.01     50.58 o 
   6  -3   3      275.26      226.09     33.54 o 
   7  -3   3        1.82       31.94     20.28 o 
   8  -3   3      426.20      414.63     21.50 o 
   9  -3   3       11.41      -29.41     29.41 o 
  10  -3   3      267.86      300.87     55.99 o 
  11  -3   3      104.46      103.93     31.75 o 
 -12  -2   3       91.62       31.93     31.69 o 
 -11  -2   3      261.51      194.83     51.66 o 
 -10  -2   3      449.80      488.84     22.10 o 
  -9  -2   3       22.38       27.93     24.90 o 
  -8  -2   3     4098.35     4140.82     39.59 o 
  -7  -2   3      181.74      165.63     24.58 o 
  -6  -2   3      864.14      879.99     40.39 o 
  -5  -2   3      664.04      712.97     32.22 o 
  -4  -2   3     1002.01     1063.96     33.57 o 
  -3  -2   3     2093.18     2217.56     48.11 o 
  -2  -2   3      272.36      247.64     60.38 o 
  -1  -2   3     1131.52      979.37     64.78 o 
   0  -2   3      771.11      719.13     54.15 o 
   1  -2   3     1651.39     1393.36     58.37 o 
   2  -2   3        2.55      -24.12     32.62 o 
   3  -2   3        9.44        3.89     34.12 o 
   4  -2   3      876.49      769.53     38.09 o 
   5  -2   3     1212.90     1157.45     31.77 o 
   6  -2   3      317.06      257.48     32.87 o 
   7  -2   3       10.76       13.13     48.02 o 
   8  -2   3      112.56      120.42     19.46 o 
   9  -2   3       79.26       98.99     26.84 o 
  10  -2   3      351.19      370.30     75.16 o 
  11  -2   3      226.39      211.42     27.47 o 
 -11  -1   3      428.58      386.86     48.49 o 
 -10  -1   3      203.52      182.28     23.15 o 
  -9  -1   3       35.96       31.49     19.30 o 
  -8  -1   3     1454.46     1463.52     46.25 o 
  -7  -1   3       73.63       78.03     26.54 o 
  -6  -1   3     3483.96     3306.75     35.87 o 
  -5  -1   3    21510.10    24440.23    251.54 o 
  -4  -1   3      637.36      673.95     30.60 o 
  -3  -1   3      126.81      103.83     34.72 o 
  -1  -1   3    13952.77    12803.50    261.52 o 
   2  -1   3       33.43        3.67     45.29 o 
   3  -1   3     1093.61     1114.83     39.94 o 
   4  -1   3     2030.27     2048.36     34.04 o 
   5  -1   3       39.71      -11.43     26.83 o 
   6  -1   3     3763.23     3459.05     44.01 o 
   7  -1   3      367.51      395.97     36.61 o 
   8  -1   3     2088.18     2111.21     56.63 o 
   9  -1   3      336.94      289.50     21.22 o 
  10  -1   3       26.57       42.10     21.11 o 
  11  -1   3        9.55      517.83    290.75 o 
  12  -1   3      211.92      211.52     27.66 o 
 -11   0   3      188.38      206.63     22.62 o 
 -10   0   3      654.15      736.28     41.48 o 
  -9   0   3        0.83      -24.06     24.06 o 
  -8   0   3      116.88      162.79     21.40 o 
  -7   0   3       72.55       68.14     23.42 o 
  -6   0   3     1529.37     1551.04     45.09 o 
  -5   0   3      772.23      679.02     51.09 o 
  -4   0   3      144.66     -218.55    349.94 o 
  -3   0   3      683.60      646.17     40.58 o 
  -2   0   3      223.07      203.00     33.88 o 
  -1   0   3     1327.78     1220.02     68.11 o 
   0   0   3      291.31      206.49     49.74 o 
   1   0   3      421.34      378.94     48.71 o 
   2   0   3      404.25      400.90     55.97 o 
   3   0   3     1933.62     1665.29     54.13 o 
   4   0   3     1008.89      926.71     43.77 o 
   5   0   3      113.47    40104.68  20345.73 o 
   6   0   3      315.84      359.99     36.00 o 
   7   0   3      137.49      174.60     23.03 o 
   8   0   3      466.35      413.11     42.13 o 
   9   0   3      461.14      453.76     38.08 o 
  10   0   3      501.39      507.76     26.16 o 
  11   0   3      252.65      266.81     31.43 o 
  12   0   3      120.05      150.36     55.41 o 
 -11   1   3       22.33       20.53     62.53 o 
 -10   1   3      491.93      459.26     55.76 o 
  -9   1   3      107.06       85.31     44.98 o 
  -8   1   3       78.77       71.76     21.89 o 
  -7   1   3      531.33      530.81     30.39 o 
  -6   1   3      281.37      258.78     31.58 o 
  -5   1   3      851.31      902.45     28.41 o 
  -4   1   3     2000.71     1970.04     40.04 o 
  -3   1   3     6872.28     6758.83     60.76 o 
  -2   1   3     1175.21     1048.11     33.55 o 
  -1   1   3     5222.50     5087.23     74.70 o 
   0   1   3     2865.02     2611.76    102.47 o 
   1   1   3     2174.76     1945.30     65.04 o 
   2   1   3      209.25      199.92     35.60 o 
   3   1   3      777.64      592.08     46.94 o 
   4   1   3     4919.98     4160.23    133.19 o 
   5   1   3      474.73      439.26     33.80 o 
   6   1   3     3814.29     3906.83     97.04 o 
   7   1   3        4.50      -23.76     32.43 o 
   8   1   3     4122.34     4021.25     37.13 o 
   9   1   3        0.81       15.33     29.20 o 
  10   1   3       45.06       67.04     59.87 o 
  11   1   3      150.70      177.95     29.35 o 
  12   1   3       32.32       37.40     26.82 o 
  13   1   3       72.00       46.71     28.61 o 
 -10   2   3      430.08      443.43     65.06 o 
  -9   2   3        5.29      -12.30     34.98 o 
  -8   2   3       40.30      124.39     30.59 o 
  -7   2   3      263.57      261.60     27.50 o 
  -6   2   3     1441.53     1410.20     28.98 o 
  -5   2   3      689.84      643.77     33.63 o 
  -4   2   3     2048.44     1945.17     34.93 o 
  -3   2   3      111.26       79.86     31.40 o 
  -2   2   3      102.20       86.50     38.52 o 
  -1   2   3      453.21      441.64     36.40 o 
   0   2   3      561.52      492.18     41.30 o 
   1   2   3      211.30      164.43     41.90 o 
   2   2   3        0.10        0.77     35.65 o 
   3   2   3      179.05      134.04     47.47 o 
   4   2   3      599.42      547.98     45.04 o 
   5   2   3      104.49      103.38     29.54 o 
   6   2   3      902.30      956.38     48.29 o 
   7   2   3     1796.85     1764.27     74.02 o 
   8   2   3     2932.19     2895.31     39.74 o 
   9   2   3      254.73      220.81     26.32 o 
  10   2   3       87.64       88.44     38.86 o 
  11   2   3       20.76       20.64     29.96 o 
  12   2   3        0.58      -28.96     28.96 o 
  13   2   3       79.22       60.14     26.05 o 
 -10   3   3        5.76       14.89     26.84 o 
  -9   3   3       47.98       43.00     25.18 o 
  -8   3   3      361.26      374.78     26.03 o 
  -7   3   3       45.98       47.15     17.82 o 
  -6   3   3      513.21      558.99     26.57 o 
  -5   3   3       91.40       96.92     38.43 o 
  -4   3   3        3.20        6.72     22.63 o 
  -3   3   3     3313.64     3355.57     45.01 o 
  -2   3   3     6232.28     5847.25    101.61 o 
  -1   3   3    14657.45    14878.03    112.88 o 
   0   3   3      790.56      715.85     40.03 o 
   1   3   3     5027.32     4751.00     99.02 o 
   2   3   3     3709.20     3442.80     52.80 o 
   3   3   3      749.27      881.55     40.25 o 
   4   3   3     2528.63     2217.33    151.02 o 
   5   3   3     3124.54     3082.46    120.52 o 
   6   3   3     2227.29     2089.27    109.28 o 
   7   3   3     1195.47     1176.77     39.33 o 
   8   3   3      482.51      443.60     27.31 o 
   9   3   3       33.18       36.96     25.73 o 
  10   3   3     1178.11     1063.67     29.37 o 
  11   3   3      343.65      321.47     25.16 o 
  12   3   3        7.87        5.21     28.16 o 
  13   3   3        0.70       37.84     25.76 o 
  -9   4   3       24.00       32.76     20.10 o 
  -8   4   3      230.99      204.74     30.90 o 
  -7   4   3      101.97      187.29     34.59 o 
  -6   4   3      793.75      747.60     20.98 o 
  -5   4   3      410.73      477.96     44.72 o 
  -4   4   3      210.46      229.63     27.38 o 
  -3   4   3      210.35      261.83     23.31 o 
  -2   4   3      389.69      376.74     25.38 o 
  -1   4   3     2238.26     2338.71     36.16 o 
   0   4   3      423.78      372.31     34.72 o 
   1   4   3     1195.32     1144.87     38.67 o 
   2   4   3      529.29      524.49     40.45 o 
   3   4   3     1220.49     1255.61     34.83 o 
   4   4   3       81.98       88.11     33.33 o 
   5   4   3      266.13      267.41     37.20 o 
   6   4   3     1049.87      989.71     56.94 o 
   7   4   3      158.04      117.32     32.82 o 
   8   4   3       93.54       90.61     32.02 o 
   9   4   3        3.21        9.66     29.81 o 
  10   4   3       71.12       78.10     27.57 o 
  11   4   3      983.90      901.25     93.25 o 
  12   4   3      388.07      353.26     29.96 o 
  13   4   3      818.74      755.64     94.24 o 
  -8   5   3        0.74       13.43     18.05 o 
  -7   5   3        3.82       87.51     41.91 o 
  -6   5   3      279.86      283.05     28.37 o 
  -5   5   3      961.74      958.15     24.00 o 
  -4   5   3       71.94      122.06     53.10 o 
  -3   5   3      865.55      754.04     26.94 o 
  -2   5   3      420.58      375.27     24.12 o 
  -1   5   3     1188.56     1172.56     30.03 o 
   0   5   3      644.11      645.84     28.57 o 
   1   5   3    14090.47    15193.46    342.09 o 
   2   5   3     9950.36    10891.48    457.58 o 
   3   5   3     1779.47     1866.90     77.59 o 
   4   5   3     3718.33     3819.20     65.95 o 
   5   5   3     2737.03     2964.52     69.81 o 
   6   5   3      843.30      764.25     58.54 o 
   7   5   3      607.75      596.28     40.24 o 
   8   5   3     4241.88     4632.01    211.63 o 
   9   5   3       34.60       19.56     29.46 o 
  10   5   3       27.95       40.19     32.50 o 
  11   5   3       20.41       17.10     30.62 o 
  12   5   3      112.60      116.79     28.56 o 
  13   5   3      299.29      281.31     28.49 o 
  -8   6   3      373.20      396.25     49.89 o 
  -7   6   3       84.30       57.59     26.74 o 
  -6   6   3        5.94       26.30     52.48 o 
  -5   6   3       15.08       43.76     30.93 o 
  -4   6   3      299.05      337.21     22.11 o 
  -3   6   3      221.79      203.68     58.56 o 
  -2   6   3      106.03       82.59     31.36 o 
  -1   6   3     1021.03     1009.97     34.50 o 
   0   6   3        0.31        1.97     23.81 o 
   1   6   3        6.73       -6.12     24.52 o 
   2   6   3      240.48      235.24     26.49 o 
   3   6   3        0.30        5.05     28.70 o 
   4   6   3      186.04      195.08     28.28 o 
   5   6   3      403.18      420.70     29.82 o 
   6   6   3     1818.93     1955.89     60.08 o 
   7   6   3        9.32       13.47     51.02 o 
   8   6   3       17.38       -1.35     48.40 o 
   9   6   3      485.30      497.78     31.43 o 
  10   6   3       26.39       47.04     25.03 o 
  11   6   3      941.38     1040.49     38.39 o 
  12   6   3      770.23      897.36     91.87 o 
  13   6   3      405.18      419.12     28.70 o 
  14   6   3       66.92       94.21     49.69 o 
  -7   7   3        9.98      -21.94     39.00 o 
  -6   7   3       71.41       62.53     60.75 o 
  -5   7   3      144.62      161.80     37.80 o 
  -4   7   3      274.24      326.39     35.13 o 
  -3   7   3      195.77      211.89     25.07 o 
  -2   7   3      467.28      431.20     30.56 o 
  -1   7   3       92.70       71.25     26.49 o 
   0   7   3      158.82      164.99     29.17 o 
   1   7   3     5562.78     5676.11     38.10 o 
   2   7   3     8655.26     8860.93    399.25 o 
   3   7   3     1338.98     1314.24     28.55 o 
   4   7   3     3221.60     3510.88     94.24 o 
   5   7   3      406.21      386.57     27.89 o 
   6   7   3     1088.87     1117.08     54.10 o 
   7   7   3       68.84       98.00     48.53 o 
   8   7   3     2873.99     3045.72     58.25 o 
   9   7   3      503.50      533.06     46.72 o 
  10   7   3       95.81      134.49     40.45 o 
  11   7   3        9.19       12.28     29.77 o 
  12   7   3      254.44      266.58     33.02 o 
  13   7   3       64.04       66.03     30.42 o 
  14   7   3        5.01       36.05     36.06 o 
  -6   8   3      308.25      301.52     25.07 o 
  -5   8   3       32.70       47.04     44.10 o 
  -4   8   3      249.37      249.25     21.25 o 
  -3   8   3      187.13      168.41     24.48 o 
  -2   8   3      310.33      312.75     19.64 o 
  -1   8   3      142.22      155.34     28.84 o 
   0   8   3        5.35        3.70     21.94 o 
   1   8   3       55.01       64.22     27.98 o 
   2   8   3       72.07       61.12     28.45 o 
   3   8   3      322.03      327.42     26.39 o 
   4   8   3      557.82      566.40     27.69 o 
   5   8   3      180.52      197.44     26.46 o 
   6   8   3       32.38        7.22     45.92 o 
   7   8   3       61.88       77.26     43.92 o 
   8   8   3      459.90      459.44     45.62 o 
   9   8   3      333.96      322.11     42.38 o 
  10   8   3      387.83      429.96     39.85 o 
  11   8   3      537.86      696.78     47.70 o 
  12   8   3       45.41       44.61     30.04 o 
  13   8   3      175.49      146.22     39.55 o 
  -5   9   3        4.92      -26.96     26.96 o 
  -4   9   3      103.77       51.70     21.43 o 
  -3   9   3     1524.09     1593.96     24.31 o 
  -2   9   3      738.61      772.58     23.43 o 
  -1   9   3      176.26      156.96     22.90 o 
   0   9   3       26.57       11.34     30.61 o 
   1   9   3      591.36      615.62     24.01 o 
   2   9   3      296.16      278.01     27.54 o 
   3   9   3      343.37      313.27     38.91 o 
   4   9   3       24.58       32.48     24.80 o 
   5   9   3     1382.72     1571.04     33.38 o 
   6   9   3     7069.68     7117.42    557.81 o 
   7   9   3     2262.57     2245.48     55.03 o 
   8   9   3       44.51       51.71     38.41 o 
   9   9   3      278.88      283.58     38.25 o 
  10   9   3      157.32      111.28     45.56 o 
  11   9   3      879.88      955.33     46.12 o 
  12   9   3       56.33       50.12     40.37 o 
  13   9   3       43.72       16.04     37.55 o 
  -4  10   3      208.35      222.18     31.72 o 
  -3  10   3       12.84       24.22     18.49 o 
  -2  10   3       27.13       32.77     36.41 o 
  -1  10   3       57.78       54.11     26.02 o 
   0  10   3       76.39       73.51     28.41 o 
   1  10   3        0.92       -1.81     18.50 o 
   2  10   3      221.47      185.07     24.58 o 
   3  10   3        9.21       22.22     21.63 o 
   4  10   3       48.54       74.58     22.39 o 
   5  10   3      473.90      481.38     28.92 o 
   6  10   3      154.69      167.32     35.41 o 
   7  10   3      237.16      216.33     46.87 o 
   8  10   3       93.50       98.12     34.61 o 
   9  10   3      551.28      637.80     54.48 o 
  10  10   3      293.94      330.86     51.48 o 
  11  10   3      494.17      521.67     41.81 o 
  12  10   3       14.54       28.49     35.96 o 
  13  10   3        6.03       -6.41     41.63 o 
  -2  11   3      169.02      118.86     23.81 o 
  -1  11   3      233.13      250.01     20.45 o 
   0  11   3       35.68       41.70     20.74 o 
   1  11   3       90.57       94.12     26.36 o 
   2  11   3      530.04      564.08     35.98 o 
   3  11   3      329.64      368.87     38.28 o 
   4  11   3     1206.55     1216.70     28.03 o 
   5  11   3       27.38       23.18     21.74 o 
   6  11   3      245.06      259.20     30.26 o 
   9  11   3       78.63       68.57     40.53 o 
  10  11   3      674.64      692.70     43.17 o 
  11  11   3       32.16       28.61     36.57 o 
  12  11   3      124.54      159.84     36.98 o 
  -1  12   3       42.39       89.62     52.51 o 
   0  12   3       84.95       55.85     28.61 o 
   1  12   3       30.40        7.47     34.85 o 
   2  12   3        5.47       15.04     24.96 o 
   3  12   3       41.18       55.50     22.35 o 
   4  12   3        2.41       -2.84     23.07 o 
   5  12   3       16.72       21.30     26.49 o 
   6  12   3      227.39      221.62     37.24 o 
   7  12   3      495.53      575.90     61.38 o 
  10  12   3      138.12      134.13     42.98 o 
  11  12   3       89.88       62.90     34.08 o 
  12  12   3      386.80      390.52     44.83 o 
   1  13   3      116.57      132.85     68.82 o 
   2  13   3      656.03      628.30     55.99 o 
   3  13   3      177.79      171.73     21.88 o 
   4  13   3      427.42      486.40     25.14 o 
   5  13   3       15.36       17.30     27.47 o 
   6  13   3       14.67        8.82     29.90 o 
   7  13   3      151.80      128.99     42.21 o 
   4  14   3       25.18       60.75     23.77 o 
   5  14   3       41.60       27.94     26.50 o 
   6  14   3       26.98       26.53     26.04 o 
   7  14   3        7.26        8.89     27.48 o 
  -8 -13   4      272.27      271.19     47.38 o 
  -7 -13   4        0.95        4.29     29.53 o 
  -6 -13   4       31.62       16.45     33.18 o 
  -5 -13   4        0.18      -30.69     31.91 o 
  -4 -13   4       40.07       15.71     33.18 o 
  -3 -13   4        9.33       20.45     18.20 o 
  -2 -13   4        5.16      -15.04     38.63 o 
  -8 -12   4      365.54      356.32     37.53 o 
  -7 -12   4      592.81      620.94     74.77 o 
  -6 -12   4     1024.22      934.30     40.41 o 
  -5 -12   4       10.29       22.90     33.02 o 
  -4 -12   4       61.28       44.61     34.77 o 
  -3 -12   4       67.73       68.97     27.78 o 
  -2 -12   4      119.23       60.42     24.01 o 
  -1 -12   4      638.63      614.40    174.84 o 
   0 -12   4      672.28      697.00     70.21 o 
   1 -12   4      766.55      780.80     59.75 o 
  -8 -11   4      249.72      249.13     32.66 o 
  -7 -11   4      118.52      117.71     25.41 o 
  -6 -11   4      261.33      264.88     27.77 o 
  -5 -11   4       43.96       51.43     36.28 o 
  -4 -11   4      134.78      154.58     38.00 o 
  -3 -11   4       59.92       79.61     25.72 o 
  -2 -11   4        6.33       37.80     22.54 o 
  -1 -11   4      104.55      115.19     20.31 o 
   0 -11   4        4.98       12.84     22.35 o 
   1 -11   4       15.61       -0.28     27.46 o 
   2 -11   4      143.56      103.57     53.04 o 
   3 -11   4      176.13      223.03     63.68 o 
 -11 -10   4       12.58       15.61     28.13 o 
 -10 -10   4       48.24       57.31     28.99 o 
  -9 -10   4      207.66      182.96     67.72 o 
  -8 -10   4      414.51      374.89     37.32 o 
  -7 -10   4       63.79       60.94     33.07 o 
  -6 -10   4       52.99       66.94     29.47 o 
  -5 -10   4        0.76      -14.24     31.34 o 
  -4 -10   4      239.30      229.23     32.70 o 
  -3 -10   4     1486.10     1184.37     80.80 o 
  -2 -10   4      925.91      822.09     27.82 o 
  -1 -10   4      312.49      354.61     33.67 o 
   0 -10   4       45.98       24.65     22.02 o 
   1 -10   4      432.30      424.30     30.42 o 
   2 -10   4      347.62      297.86     21.95 o 
   3 -10   4      175.16      148.84     27.52 o 
   4 -10   4        0.50      -18.00     18.00 o 
 -11  -9   4       62.58       17.22     36.49 o 
 -10  -9   4      103.51      102.89     23.50 o 
  -9  -9   4        0.70        0.53     26.23 o 
  -8  -9   4      245.48      243.14     34.06 o 
  -7  -9   4        9.61        1.16     29.17 o 
  -6  -9   4      886.97      858.08    106.48 o 
  -5  -9   4      303.15      261.43     37.32 o 
  -4  -9   4      216.50      187.34     37.11 o 
  -3  -9   4      131.15      101.31     36.90 o 
  -2  -9   4       38.10        1.06     28.84 o 
  -1  -9   4       86.24       86.48     29.11 o 
   0  -9   4      220.74      183.15     27.13 o 
   1  -9   4      131.50      157.61     25.24 o 
   2  -9   4       78.62       87.22     32.88 o 
   3  -9   4      120.49      103.38     29.56 o 
   4  -9   4       98.60      145.92     28.22 o 
   5  -9   4        0.12      -18.20     18.20 o 
 -12  -8   4        8.89       19.02     43.34 o 
 -11  -8   4       29.81       24.57     35.59 o 
 -10  -8   4        0.85       -5.38     21.53 o 
  -9  -8   4       48.91       72.81     37.47 o 
  -8  -8   4      997.47      958.00     47.52 o 
  -7  -8   4       36.56       25.17     32.58 o 
  -6  -8   4       58.79       46.83     29.10 o 
  -5  -8   4      130.02      148.13     30.95 o 
  -4  -8   4      982.63      930.50     44.88 o 
  -3  -8   4     4048.17     3820.37     46.94 o 
  -2  -8   4     4426.44     4219.75    265.48 o 
  -1  -8   4     1394.49     1312.17     51.20 o 
   0  -8   4      971.87      995.91     29.96 o 
   1  -8   4       26.55       -6.49     29.06 o 
   2  -8   4      131.70      133.70     19.37 o 
   3  -8   4     2415.37     2406.10     45.66 o 
   4  -8   4     1502.89     1502.92     34.94 o 
   5  -8   4       64.03       59.90     28.66 o 
   6  -8   4       81.88       77.80     57.51 o 
   7  -8   4      159.22      115.31     47.70 o 
 -12  -7   4      261.72      206.81     39.15 o 
 -11  -7   4       39.28       48.45     38.98 o 
 -10  -7   4      556.23      484.83     41.12 o 
  -9  -7   4       90.41       61.39     54.41 o 
  -8  -7   4      367.63      349.60     40.67 o 
  -7  -7   4      120.46      128.91     38.37 o 
  -6  -7   4     1137.53     1157.71     57.93 o 
  -5  -7   4       56.53       61.02     32.04 o 
  -4  -7   4       11.03       18.32     42.40 o 
  -3  -7   4      232.42      169.31     43.93 o 
  -2  -7   4       36.20        3.61     23.79 o 
  -1  -7   4      120.09      142.59     34.42 o 
   0  -7   4      303.82      255.28     23.87 o 
   1  -7   4       14.13       -6.07     24.11 o 
   2  -7   4        0.65       16.33     21.30 o 
   3  -7   4       89.75       34.69     32.57 o 
   4  -7   4        4.78      -32.70     38.08 o 
   5  -7   4       43.88       54.69     41.43 o 
   6  -7   4      373.69      402.20     43.26 o 
   7  -7   4      115.79       72.15     24.04 o 
   8  -7   4      101.27       81.53     31.87 o 
 -12  -6   4      330.10      300.40     29.58 o 
 -11  -6   4      257.93      241.81     26.27 o 
 -10  -6   4        4.94      -14.24     43.06 o 
  -9  -6   4      324.07      320.30     44.58 o 
  -8  -6   4        0.84      -16.61     50.65 o 
  -7  -6   4      288.14      342.88     48.55 o 
  -6  -6   4     1215.93     1201.76     49.64 o 
  -5  -6   4      493.57      418.22     52.32 o 
  -4  -6   4      442.69      520.19     89.00 o 
  -3  -6   4     1581.26     1513.88     51.04 o 
  -2  -6   4      235.11      300.32     41.46 o 
  -1  -6   4     3607.39     3518.89    239.24 o 
   0  -6   4       12.19       28.34     25.61 o 
   1  -6   4     4870.92     4722.59    114.79 o 
   2  -6   4     1343.62     1338.94     33.76 o 
   3  -6   4      660.78      623.41     32.13 o 
   4  -6   4      160.15      174.54     29.81 o 
   5  -6   4      113.73      118.18     18.51 o 
   6  -6   4     1036.32     1177.73     88.71 o 
   7  -6   4        5.79       -0.90     58.79 o 
   8  -6   4       73.80       69.22     82.24 o 
 -12  -5   4        8.07       -5.86     27.37 o 
 -11  -5   4       47.74       48.50     26.66 o 
 -10  -5   4     1305.54     1445.39     92.11 o 
  -9  -5   4     1374.06     1400.92     39.31 o 
  -8  -5   4     3716.51     3969.59    156.39 o 
  -7  -5   4       30.39      -26.28     49.34 o 
  -6  -5   4       45.62       73.67     52.57 o 
  -5  -5   4       26.00       47.55     41.92 o 
  -4  -5   4      290.36      301.85     52.60 o 
  -3  -5   4     1850.53     2012.17     81.40 o 
  -2  -5   4      215.27      216.15     40.75 o 
  -1  -5   4      784.95      786.72     41.85 o 
   0  -5   4      528.08      553.80     43.59 o 
   1  -5   4      426.65      444.89     31.21 o 
   2  -5   4      126.62       90.36     33.76 o 
   3  -5   4       16.67      -17.57     28.49 o 
   4  -5   4      517.86      565.69     42.56 o 
   5  -5   4      326.73      306.75     21.98 o 
   6  -5   4      214.37      246.13     21.00 o 
   7  -5   4        2.19       -3.26     23.59 o 
   8  -5   4        1.03        0.41     53.93 o 
   9  -5   4        6.25       15.51     18.67 o 
 -12  -4   4        7.49       10.93     26.32 o 
 -11  -4   4       21.79        6.28     22.86 o 
 -10  -4   4      660.86      671.46     30.77 o 
  -9  -4   4      180.14      187.35     25.53 o 
  -8  -4   4      125.34       97.06     28.95 o 
  -7  -4   4        8.46       -1.28     23.38 o 
  -6  -4   4     1097.80     1254.13     36.75 o 
  -5  -4   4     4489.52     4978.21     76.06 o 
  -4  -4   4       97.06       60.21     44.41 o 
  -3  -4   4      599.34      471.29     57.01 o 
  -2  -4   4     4308.96     4837.32     93.08 o 
  -1  -4   4      214.77      162.72     38.28 o 
   0  -4   4        2.81      -26.34     29.18 o 
   1  -4   4    11890.21    10932.64    193.12 o 
   2  -4   4     4500.89     3890.05     44.57 o 
   3  -4   4      561.82      601.59     34.96 o 
   4  -4   4      230.94      286.57     28.99 o 
   5  -4   4       63.79       76.10     31.43 o 
   6  -4   4      909.71      912.88     33.84 o 
   7  -4   4      132.72      122.82     38.68 o 
   8  -4   4     1526.86     1573.53     58.61 o 
   9  -4   4      123.84      124.92     24.23 o 
  10  -4   4        2.40       -3.51     33.63 o 
 -12  -3   4       75.79       73.04     24.45 o 
 -11  -3   4      207.09      181.39     23.14 o 
 -10  -3   4     1068.58     1095.08     24.44 o 
  -9  -3   4      104.63      120.97     24.88 o 
  -8  -3   4      367.78      367.11     29.58 o 
  -7  -3   4      225.76      195.62     31.03 o 
  -6  -3   4      307.63      333.15     34.57 o 
  -5  -3   4     1167.84     1331.37     37.75 o 
  -4  -3   4      893.14     1065.76     46.43 o 
  -3  -3   4     1775.37     1599.32     57.18 o 
  -2  -3   4        9.79       13.92     45.63 o 
  -1  -3   4      194.42      192.04     39.32 o 
   0  -3   4       42.66       57.36     31.04 o 
   1  -3   4      189.35      224.63     39.97 o 
   2  -3   4      356.60      385.44     28.29 o 
   3  -3   4      220.49      192.10     36.75 o 
   4  -3   4      569.37      555.51     27.91 o 
   5  -3   4        6.15      -30.58     40.55 o 
   6  -3   4      115.96      140.68     30.74 o 
   7  -3   4        8.24        8.94     29.81 o 
   8  -3   4      749.16      776.32     22.36 o 
   9  -3   4      189.13      176.11     23.43 o 
  10  -3   4       68.21      100.06     34.24 o 
  11  -3   4        1.84      -49.58     70.99 o 
 -11  -2   4      850.79      749.83     24.21 o 
 -10  -2   4      264.26      270.52     23.15 o 
  -9  -2   4      124.71      186.35     26.74 o 
  -8  -2   4     5226.05     5507.76    169.04 o 
  -7  -2   4        3.82      -40.55     73.81 o 
  -6  -2   4      219.96      233.58     32.23 o 
  -5  -2   4     1612.19     1710.31     34.14 o 
  -4  -2   4        0.67       -3.24     54.10 o 
  -3  -2   4     3009.22     3100.54    120.81 o 
  -2  -2   4     8290.08     8188.54     91.23 o 
   0  -2   4      327.82      275.31     44.80 o 
   1  -2   4      130.65       99.36     31.11 o 
   2  -2   4     2032.08     1909.97     36.21 o 
   3  -2   4       47.05       52.42     33.39 o 
   4  -2   4     4573.09     4195.26     37.23 o 
   5  -2   4     1312.33     1210.75     59.18 o 
   6  -2   4      726.25      669.53     24.99 o 
   7  -2   4      368.67      367.79     37.73 o 
   8  -2   4      630.80      591.05     34.37 o 
   9  -2   4      493.57      533.49     30.04 o 
  10  -2   4      369.12      372.30     31.09 o 
  11  -2   4       44.10       37.07     22.42 o 
 -11  -1   4       38.33       60.98     25.61 o 
 -10  -1   4     1758.18     1892.89     33.04 o 
  -9  -1   4       71.86       75.58     30.14 o 
  -8  -1   4       27.32       -3.47     38.94 o 
  -7  -1   4      348.24      273.17     28.62 o 
  -6  -1   4      609.88      639.10     33.55 o 
  -5  -1   4     4649.46     4787.91     60.03 o 
  -4  -1   4      394.98      393.72     36.78 o 
  -3  -1   4      584.35      572.48     42.22 o 
  -2  -1   4     1839.65     1815.12    226.43 o 
  -1  -1   4      509.84      434.45     44.42 o 
   0  -1   4      730.12      643.91     51.69 o 
   1  -1   4      182.60      148.72     48.23 o 
   2  -1   4     1492.19     1319.26     63.47 o 
   3  -1   4       27.50       47.67     40.98 o 
   4  -1   4       78.62      104.52     36.97 o 
   5  -1   4      581.96      536.86     29.02 o 
   6  -1   4       26.83        2.56     32.63 o 
   7  -1   4      378.15      424.75     25.62 o 
   8  -1   4     1741.27     1769.75     28.59 o 
   9  -1   4      430.87      442.71     23.29 o 
  10  -1   4       21.16       50.03     23.46 o 
  11  -1   4       37.45       27.28     19.82 o 
  12  -1   4       23.60       11.42     31.86 o 
 -11   0   4       31.36       42.98     24.43 o 
 -10   0   4        5.34       37.35     27.26 o 
  -9   0   4       83.79       60.46     49.02 o 
  -8   0   4      434.72      408.08     26.83 o 
  -7   0   4      107.22      108.90     23.22 o 
  -6   0   4     1372.39     1443.53     99.56 o 
  -5   0   4     1607.41     1638.05     36.78 o 
  -4   0   4      190.55      244.70     37.89 o 
  -3   0   4     2025.14     2182.19     43.28 o 
  -2   0   4      100.00      129.91     36.07 o 
  -1   0   4     1289.38     1010.27     83.66 o 
   0   0   4     1424.08     1416.07     57.57 o 
   1   0   4     3579.75     3403.94     54.93 o 
   2   0   4     4381.21     4291.88     54.74 o 
   3   0   4      525.08      405.01     46.13 o 
   4   0   4     7508.85     6680.29     91.48 o 
   5   0   4     2075.65     1550.49    633.52 o 
   6   0   4     5201.46     5043.29    170.01 o 
   7   0   4       27.40       -6.86     27.89 o 
   8   0   4       63.50       27.89     23.80 o 
   9   0   4       62.68       54.65     21.97 o 
  10   0   4       21.31        3.17     26.81 o 
  11   0   4      410.49      393.39     25.83 o 
  12   0   4       44.37       16.41     26.46 o 
 -10   1   4      100.81      122.04     26.92 o 
  -9   1   4        3.70       -2.54     20.27 o 
  -8   1   4      365.91      404.17     27.60 o 
  -7   1   4      846.35      856.25     22.41 o 
  -6   1   4      618.76      676.12     32.02 o 
  -5   1   4     1924.55     1978.26     49.98 o 
  -4   1   4      335.14      315.56     24.63 o 
  -3   1   4     1192.91     1225.18     39.14 o 
  -2   1   4      114.31       38.82     39.19 o 
  -1   1   4      556.72      532.01     41.45 o 
   0   1   4      105.83       86.59     40.84 o 
   1   1   4       31.93       39.33     40.35 o 
   2   1   4      379.08      404.31     50.74 o 
   3   1   4       23.07       39.61     32.15 o 
   4   1   4      313.04      304.05     32.95 o 
   5   1   4      984.25      929.12     34.82 o 
   6   1   4     3271.46     2985.04     97.34 o 
   7   1   4     2504.39     2420.78     39.07 o 
   8   1   4      596.80      559.11     28.32 o 
   9   1   4      160.78      189.46     29.56 o 
  10   1   4      187.96      169.81     22.17 o 
  11   1   4      157.61      139.12     23.74 o 
  12   1   4      357.75      369.02     60.65 o 
  13   1   4      378.49      414.23     38.77 o 
 -10   2   4       99.91      126.34     45.22 o 
  -9   2   4       95.36       53.05     27.57 o 
  -8   2   4        8.37      -23.53     23.53 o 
  -7   2   4      210.15      197.63     18.92 o 
  -6   2   4      129.15       97.73     21.53 o 
  -5   2   4     4272.88     4440.67     41.67 o 
  -4   2   4     5813.21     6037.59     54.72 o 
  -3   2   4    15929.97    17272.41    117.96 o 
  -2   2   4       54.55       52.43     46.78 o 
  -1   2   4     4706.06     4939.49     41.08 o 
   0   2   4     6127.08     6820.55    316.05 o 
   1   2   4     6158.36     5528.79    235.33 o 
   3   2   4       64.75       79.92     42.97 o 
   4   2   4        3.82      -15.08     34.93 o 
   5   2   4     2319.69     2296.58    206.10 o 
   6   2   4     2470.09     2403.72     98.06 o 
   7   2   4     1538.96     1462.54     71.89 o 
   8   2   4     2078.87     1955.49     48.96 o 
   9   2   4     1403.28     1347.76     73.33 o 
  10   2   4      143.50      130.97     21.12 o 
  11   2   4      364.01      350.24     31.34 o 
  12   2   4      139.83      170.18     22.45 o 
  13   2   4      366.06      303.85     36.81 o 
  -9   3   4       53.12       47.02     53.16 o 
  -8   3   4      404.10      451.70     68.98 o 
  -7   3   4       53.09       72.41     27.00 o 
  -6   3   4       52.47       80.69     37.90 o 
  -5   3   4      335.44      327.78     47.96 o 
  -4   3   4       16.67       -5.95     27.86 o 
  -3   3   4      705.50      702.28     30.54 o 
  -2   3   4      184.42      142.17     25.93 o 
  -1   3   4      355.87      329.33     30.73 o 
   0   3   4      158.73      143.09     28.89 o 
   1   3   4       63.84       57.86     42.34 o 
   2   3   4        0.70       -1.26     29.74 o 
   3   3   4       75.96       78.01     30.67 o 
   4   3   4      246.69      230.71     37.32 o 
   5   3   4      173.64      145.42     39.10 o 
   6   3   4     1439.61     1316.46     47.35 o 
   7   3   4       10.99      -10.29     32.36 o 
   8   3   4      259.29      216.67     26.11 o 
   9   3   4      108.10      131.61     30.39 o 
  10   3   4      480.97      437.05     28.76 o 
  11   3   4      845.44      881.36     56.79 o 
  12   3   4      584.30      624.97     39.06 o 
  13   3   4      424.85      402.08     27.54 o 
  -9   4   4       42.70      109.70     27.04 o 
  -8   4   4       91.89      102.66     19.46 o 
  -7   4   4        3.48      -44.14     44.14 o 
  -6   4   4       44.74       73.60     17.94 o 
  -5   4   4      609.34      640.38     24.90 o 
  -4   4   4        5.18      -22.17     30.75 o 
  -3   4   4      691.07      598.63     31.20 o 
  -2   4   4      339.89      360.49     39.76 o 
  -1   4   4     7233.95     7561.14     69.78 o 
   0   4   4     9406.48    10370.42    209.81 o 
   1   4   4     6193.57     6446.06    151.06 o 
   2   4   4      112.39       48.31     37.47 o 
   3   4   4     3827.08     4292.97     50.29 o 
   4   4   4     1339.85     1204.24     35.12 o 
   5   4   4     1619.14     1567.91     99.62 o 
   6   4   4     1283.32     1145.17     41.02 o 
   7   4   4       69.70       76.44     30.84 o 
   8   4   4       13.25       17.36     27.45 o 
   9   4   4     1418.67     1364.65     35.25 o 
  10   4   4      106.93      103.62     27.93 o 
  11   4   4     1441.73     1463.19     72.76 o 
  12   4   4      130.17      104.58     28.78 o 
  13   4   4        0.65       37.03     26.25 o 
  -8   5   4       47.26       -1.22     44.92 o 
  -7   5   4      108.35      106.90     19.77 o 
  -6   5   4      404.78      418.29     45.06 o 
  -5   5   4       66.60       84.30     25.90 o 
  -4   5   4      215.37      256.24     29.79 o 
  -3   5   4     1902.75     1977.90     68.97 o 
  -2   5   4      514.44      580.89     33.61 o 
  -1   5   4       16.31       67.81     33.07 o 
   0   5   4        6.24       17.66     26.06 o 
   1   5   4      202.46      268.60     36.22 o 
   2   5   4      499.07      489.91     30.07 o 
   3   5   4     2024.51     2021.04     96.80 o 
   4   5   4       19.34       32.50     22.57 o 
   5   5   4      287.51      306.66     31.12 o 
   6   5   4      773.46      848.56     33.70 o 
   7   5   4      111.19      118.41     32.40 o 
   8   5   4      215.12      245.34     37.30 o 
   9   5   4     1373.39     1339.10     38.28 o 
  10   5   4       11.18       -3.15     31.15 o 
  11   5   4      356.64      374.16     24.76 o 
  12   5   4       53.14       37.96     30.53 o 
  13   5   4      493.59      432.02     46.65 o 
  14   5   4       80.37       38.58     26.43 o 
  -7   6   4      117.46       82.17     25.71 o 
  -6   6   4      142.89      125.96     42.49 o 
  -5   6   4      490.11      590.57     32.91 o 
  -4   6   4      434.92      415.47     23.28 o 
  -3   6   4      149.79      154.98     29.86 o 
  -2   6   4      144.88      148.60     26.64 o 
  -1   6   4     3893.72     3857.01    118.33 o 
   0   6   4    10894.01    11723.04     95.72 o 
   1   6   4    11268.61    12103.50     54.63 o 
   2   6   4     1806.49     1819.12     32.11 o 
   3   6   4     5041.20     5407.24     50.11 o 
   4   6   4      442.99      491.97     29.76 o 
   5   6   4     2173.70     2305.75     36.13 o 
   6   6   4     9813.04    10536.26     86.24 o 
   7   6   4     2838.50     3080.52     62.26 o 
   8   6   4      252.35      354.66     36.34 o 
   9   6   4       32.90       55.71     35.38 o 
  10   6   4      575.98      588.91     27.34 o 
  11   6   4     1637.61     1828.69     86.64 o 
  12   6   4       46.56       77.21     32.42 o 
  13   6   4      162.45      160.77     24.77 o 
  14   6   4      120.98      108.07     28.93 o 
  -7   7   4       89.17       87.21     31.55 o 
  -6   7   4      131.18      131.24     33.21 o 
  -5   7   4     1289.70     1368.20     44.33 o 
  -4   7   4        4.03       31.58     39.59 o 
  -3   7   4       36.36       75.49     31.18 o 
  -2   7   4      154.06      172.17     23.21 o 
  -1   7   4       14.04       19.57     27.02 o 
   0   7   4       14.06        3.12     23.23 o 
   1   7   4       46.06       10.94     23.44 o 
   2   7   4       65.91       56.34     28.53 o 
   3   7   4      248.04      288.41     29.41 o 
   4   7   4       46.44       60.33     25.61 o 
   5   7   4        8.27        1.62     24.77 o 
   6   7   4        2.75      -23.79     50.08 o 
   7   7   4      380.28      362.27     50.39 o 
   8   7   4      886.83      946.37     49.49 o 
   9   7   4      828.75      855.94     35.96 o 
  10   7   4        8.62        9.10     40.61 o 
  11   7   4       83.59      107.35     38.14 o 
  12   7   4       32.00       48.16     34.16 o 
  13   7   4      243.29      214.85     31.36 o 
  14   7   4       86.64       55.75     35.60 o 
  -6   8   4       58.68      124.71     30.96 o 
  -5   8   4      179.87      165.97     19.30 o 
  -4   8   4       38.61       35.60     20.27 o 
  -3   8   4     1002.02      944.60     74.57 o 
  -2   8   4     1550.31     1655.86     29.19 o 
  -1   8   4      178.78      199.50     21.51 o 
   0   8   4      544.17      605.67     24.36 o 
   1   8   4     1133.35     1074.18     89.47 o 
   2   8   4     3816.73     4004.27    130.84 o 
   3   8   4     2802.79     2994.95     43.95 o 
   4   8   4     7338.70     7958.91    169.43 o 
   5   8   4      154.92      167.94     25.61 o 
   6   8   4       68.38       82.07     25.06 o 
   7   8   4       75.94       81.92     46.12 o 
   8   8   4      160.97      133.81     45.03 o 
   9   8   4     1372.24     1475.76     47.64 o 
  10   8   4      263.36      286.64     39.60 o 
  11   8   4      435.58      472.40     34.22 o 
  12   8   4       10.88       43.71     43.38 o 
  13   8   4      263.67      221.39     41.31 o 
  14   8   4        4.32        8.69     32.69 o 
  -5   9   4      608.54      479.63     66.65 o 
  -4   9   4        6.39       28.80     26.41 o 
  -3   9   4       97.22      132.67     27.02 o 
  -2   9   4      272.76      294.50     33.27 o 
  -1   9   4       98.86      122.60     17.67 o 
   0   9   4       79.75       79.44     16.96 o 
   1   9   4      408.84      409.45     20.00 o 
   2   9   4       97.22       84.47     19.00 o 
   3   9   4        0.08       20.27     25.94 o 
   4   9   4        2.02       10.80     22.49 o 
   5   9   4        4.28        3.52     22.72 o 
   6   9   4      981.46     1017.44     29.80 o 
   7   9   4     1413.87     1393.90     50.38 o 
   8   9   4      370.12      338.46     42.47 o 
   9   9   4        9.65       23.02     37.83 o 
  10   9   4      397.59      446.34     47.32 o 
  11   9   4      221.04      227.67     43.84 o 
  12   9   4      286.73      292.59     41.64 o 
  13   9   4      859.38      804.20     42.36 o 
  -3  10   4        1.44      -22.80     23.73 o 
  -2  10   4      442.53      459.95     21.65 o 
  -1  10   4      704.92      712.49     66.33 o 
   0  10   4      653.23      641.68     33.53 o 
   1  10   4      165.47      190.03     22.73 o 
   2  10   4      158.33      139.66     19.67 o 
   3  10   4      339.55      333.31     21.08 o 
   4  10   4     7000.41     7560.31     47.28 o 
   5  10   4     2223.50     2439.86     33.91 o 
   6  10   4       83.30       71.79     27.01 o 
   7  10   4     1198.97     1262.17     46.31 o 
   8  10   4       89.81       58.33     36.00 o 
   9  10   4     2320.01     2556.13     56.28 o 
  10  10   4      357.28      384.57     44.42 o 
  11  10   4      439.27      469.70     43.20 o 
  12  10   4       25.37        4.73     38.45 o 
  13  10   4        2.54       -6.86     36.16 o 
  -2  11   4      167.05      109.27     25.84 o 
  -1  11   4       75.86       49.07     24.33 o 
   0  11   4       25.87       11.18     25.28 o 
   1  11   4       39.07       66.18     32.43 o 
   2  11   4        5.74      -15.63     26.40 o 
   3  11   4       20.40       18.57     22.42 o 
   4  11   4       33.93       44.44     19.84 o 
   5  11   4      353.80      339.47     21.64 o 
   6  11   4      109.26      125.19     22.64 o 
   7  11   4       65.27       47.22     78.37 o 
   8  11   4       11.99       21.14     40.98 o 
   9  11   4       17.94       47.06     46.81 o 
  10  11   4       48.94       44.98     34.86 o 
  11  11   4      369.94      397.96     34.54 o 
  12  11   4      632.66      669.89     35.20 o 
  13  11   4      696.32      713.00     42.96 o 
  -1  12   4        1.33        6.31     22.84 o 
   0  12   4      145.80      145.06     25.02 o 
   1  12   4      529.90      568.69     45.65 o 
   2  12   4      681.20      716.03     37.94 o 
   3  12   4        6.70       18.61     26.50 o 
   4  12   4        6.55      -11.57     22.30 o 
   5  12   4      299.62      266.43     24.72 o 
   6  12   4      807.18      897.55     31.01 o 
   7  12   4     1896.14     2113.50    348.04 o 
  10  12   4      280.01      305.08     38.54 o 
  11  12   4        1.85       14.04     34.69 o 
  12  12   4        5.05       -8.04     35.14 o 
   1  13   4       85.10       84.91     23.07 o 
   2  13   4        6.06        5.53     18.37 o 
   3  13   4       13.57      -10.94     21.40 o 
   4  13   4        1.73        6.13     20.92 o 
   5  13   4       20.97       17.63     24.75 o 
   6  13   4      224.55      227.90     31.79 o 
   7  13   4      149.04      118.22     32.86 o 
  11  13   4      211.84      224.60     45.47 o 
   4  14   4       34.80       19.40     28.58 o 
   5  14   4        1.54        5.47     28.33 o 
   6  14   4      239.62      252.86     25.20 o 
   7  14   4      837.56      779.28     87.62 o 
  -7 -13   5      117.43      110.37     30.22 o 
  -6 -13   5        0.45       -3.47     33.96 o 
  -5 -13   5       86.83       47.75     39.14 o 
  -4 -13   5        2.07       46.48     40.16 o 
  -3 -13   5      610.11      625.92     42.96 o 
  -2 -13   5      647.07      579.95     28.72 o 
  -8 -12   5      200.38      173.04     26.75 o 
  -7 -12   5       17.83       28.37     21.56 o 
  -6 -12   5      320.22      300.61     26.66 o 
  -5 -12   5       88.11       66.41     32.90 o 
  -4 -12   5        9.65      -31.92     33.96 o 
  -3 -12   5       18.00       43.22     33.96 o 
  -2 -12   5       64.21       71.92     22.39 o 
  -1 -12   5       80.79       37.03     22.79 o 
   0 -12   5       34.25       28.00     27.06 o 
   1 -12   5      107.07      100.56     24.68 o 
  -9 -11   5        0.22        3.60     31.46 o 
  -8 -11   5      227.58      242.88     26.72 o 
  -7 -11   5       58.94       66.60     27.42 o 
  -6 -11   5      201.26      195.67     29.58 o 
  -5 -11   5       48.76       65.79     35.75 o 
  -4 -11   5       10.19       20.32     25.67 o 
  -3 -11   5      664.32      687.31     29.98 o 
  -2 -11   5      809.10      756.97     38.75 o 
  -1 -11   5     1036.39     1011.79     90.97 o 
   0 -11   5       39.02       54.61     28.87 o 
   1 -11   5       30.70       10.72     21.17 o 
   2 -11   5       19.92       11.96     25.97 o 
 -10 -10   5      105.79      122.18     35.14 o 
  -9 -10   5       94.28       88.49     27.21 o 
  -8 -10   5      922.77      902.01     91.39 o 
  -7 -10   5      143.62      135.03     32.64 o 
  -6 -10   5      174.90      178.08     31.52 o 
  -5 -10   5      243.41      217.80     40.42 o 
  -4 -10   5       16.80       20.61     39.30 o 
  -3 -10   5      122.80      128.41     28.53 o 
  -2 -10   5        0.05       47.27     31.30 o 
  -1 -10   5        3.86       19.25     31.69 o 
   0 -10   5       40.71       66.95     29.06 o 
   1 -10   5        8.49       -2.00     22.17 o 
   2 -10   5       22.78       23.03     19.81 o 
   3 -10   5       34.62       69.94     51.12 o 
   4 -10   5       32.07       35.27     30.91 o 
 -11  -9   5       47.62       60.98     33.30 o 
 -10  -9   5      241.55      236.65     34.66 o 
  -9  -9   5       12.57       29.07     27.20 o 
  -8  -9   5       39.87       44.67     28.78 o 
  -7  -9   5      181.91      177.04     30.54 o 
  -6  -9   5      565.68      543.91     47.93 o 
  -5  -9   5     4099.55     3579.75     53.92 o 
  -4  -9   5     2121.50     1841.43     44.90 o 
  -3  -9   5      195.61      219.67     35.96 o 
  -2  -9   5      558.19      445.06     21.56 o 
  -1  -9   5       18.30      -19.44     27.94 o 
   0  -9   5      521.30      488.45     26.56 o 
   1  -9   5     1987.66     2228.31    277.74 o 
   2  -9   5      896.72      900.41     65.61 o 
   3  -9   5        2.27       -3.27     20.38 o 
   4  -9   5        1.65      -19.12     19.12 o 
   5  -9   5        5.65       26.35     18.24 o 
 -11  -8   5      351.70      328.90     34.50 o 
 -10  -8   5      191.70      176.75     35.96 o 
  -9  -8   5       74.99       85.67     44.82 o 
  -8  -8   5     1001.23     1053.34     46.46 o 
  -7  -8   5       10.35       17.88     41.79 o 
  -6  -8   5       37.85       13.68     27.39 o 
  -5  -8   5      163.09      206.42     30.50 o 
  -4  -8   5       20.27       52.77     39.63 o 
  -3  -8   5      328.76      372.43     40.83 o 
  -2  -8   5       73.79       44.04     26.37 o 
  -1  -8   5       15.73       -9.08     31.58 o 
   0  -8   5       20.25        5.47     29.96 o 
   1  -8   5       44.29       78.89     40.26 o 
   2  -8   5      234.70      196.22     20.82 o 
   3  -8   5      239.31      231.70     31.84 o 
   4  -8   5      218.26      226.25     44.99 o 
   5  -8   5      337.66      432.47     57.02 o 
   6  -8   5       16.69       36.12     32.87 o 
 -11  -7   5       27.98        2.49     39.55 o 
 -10  -7   5      264.13      204.86     47.23 o 
  -9  -7   5        1.31       14.20     37.79 o 
  -8  -7   5       88.77       88.53     32.04 o 
  -7  -7   5       48.40       33.06     34.37 o 
  -6  -7   5      394.90      477.28     48.23 o 
  -5  -7   5      868.09      925.84     91.17 o 
  -4  -7   5      110.27      109.97     41.76 o 
  -3  -7   5     1177.03      964.94     46.90 o 
  -2  -7   5      561.76      538.96     40.27 o 
  -1  -7   5     2054.09     1928.44    160.84 o 
   0  -7   5       38.51       22.84     24.37 o 
   1  -7   5     1104.14     1227.17    112.30 o 
   2  -7   5     1974.44     1786.92    111.81 o 
   3  -7   5      945.87      966.30     36.04 o 
   4  -7   5      292.35      301.10     28.17 o 
   5  -7   5       19.09       62.53     25.77 o 
   6  -7   5        9.96        0.89     22.06 o 
   7  -7   5       22.75        0.85     20.86 o 
 -12  -6   5      937.84      916.20     45.55 o 
 -11  -6   5       31.13       46.12     35.47 o 
 -10  -6   5     1489.20     1413.06     60.14 o 
  -9  -6   5      102.69      121.10     47.63 o 
  -8  -6   5      682.85      674.41     44.57 o 
  -7  -6   5       54.15       54.69     37.26 o 
  -6  -6   5       66.39       39.80     38.16 o 
  -5  -6   5      124.24      104.05     47.51 o 
  -4  -6   5        0.83        6.57     53.18 o 
  -3  -6   5      684.65      610.96     34.32 o 
  -2  -6   5       12.09        0.20     38.14 o 
  -1  -6   5      319.78      326.58     36.27 o 
   0  -6   5       50.06       33.21     26.73 o 
   1  -6   5        8.61       -1.80     31.89 o 
   2  -6   5      189.31      198.93     40.84 o 
   3  -6   5      533.61      566.77     25.48 o 
   4  -6   5       65.91       89.75     30.67 o 
   5  -6   5       15.15       -5.02     21.87 o 
   6  -6   5        2.56      -23.62     23.62 o 
   7  -6   5        0.22      -20.39     28.44 o 
   8  -6   5       92.54      118.35     20.83 o 
 -12  -5   5       87.47      134.94     40.71 o 
 -11  -5   5        0.05       17.27     25.61 o 
 -10  -5   5      242.93      248.71     23.38 o 
  -9  -5   5        4.12       -4.62     37.79 o 
  -8  -5   5      590.27      619.73     46.24 o 
  -7  -5   5      124.30       47.80     49.60 o 
  -6  -5   5      860.04      866.87     45.04 o 
  -5  -5   5      323.41      345.99     42.84 o 
  -4  -5   5      408.01      280.42     50.52 o 
  -3  -5   5       79.91       98.78     48.45 o 
  -2  -5   5      113.80       58.15     28.34 o 
  -1  -5   5     4896.11     4249.05    241.16 o 
   0  -5   5     5366.93     5677.64    369.30 o 
   1  -5   5     1146.96     1302.12     76.24 o 
   2  -5   5      396.19      389.54     34.01 o 
   3  -5   5      566.77      590.62     34.76 o 
   4  -5   5     1841.17     1735.95     95.48 o 
   5  -5   5     1329.65     1326.77     49.64 o 
   6  -5   5     2215.51     2179.89     31.13 o 
   7  -5   5        4.30      -71.28     74.38 o 
   8  -5   5        5.43       23.69     64.95 o 
   9  -5   5        0.27      -30.89     30.89 o 
 -11  -4   5        2.19       10.85     25.69 o 
 -10  -4   5      832.31      869.16     34.19 o 
  -9  -4   5       18.54       -6.70     30.55 o 
  -8  -4   5       71.29       83.41     21.21 o 
  -7  -4   5       23.97       24.79     29.66 o 
  -6  -4   5      178.34      240.29     31.99 o 
  -5  -4   5     3500.22     3543.59     49.73 o 
  -4  -4   5      310.63      307.09     43.29 o 
  -3  -4   5      335.92      377.37     53.58 o 
  -2  -4   5        7.63       11.32     34.69 o 
  -1  -4   5       20.10       27.32     35.08 o 
   0  -4   5      210.21      206.38     40.83 o 
   1  -4   5      743.58      734.54     38.76 o 
   2  -4   5       39.31       49.64     30.45 o 
   3  -4   5      922.06      983.56     41.82 o 
   4  -4   5       97.24      110.24     25.34 o 
   5  -4   5       65.28       84.66     55.39 o 
   6  -4   5        3.42       44.05     68.18 o 
   7  -4   5      169.54      167.52     18.52 o 
   8  -4   5      301.18      286.31     21.99 o 
   9  -4   5      477.77      476.31     22.73 o 
  10  -4   5       23.13       58.42     25.35 o 
 -11  -3   5      278.93      255.05     19.62 o 
 -10  -3   5      157.13      152.72     20.61 o 
  -9  -3   5      411.51      406.93     47.47 o 
  -8  -3   5       42.75       38.81     18.92 o 
  -7  -3   5       59.59       43.91     51.88 o 
  -6  -3   5      679.66      699.04     27.60 o 
  -5  -3   5     3007.28     3109.93     41.82 o 
  -4  -3   5     2399.92     2352.26     55.12 o 
  -3  -3   5     7306.08     7672.73     80.26 o 
  -2  -3   5      584.21      505.57     47.08 o 
  -1  -3   5      120.35       88.86     37.66 o 
   0  -3   5      249.54      226.32     52.21 o 
   1  -3   5      228.62      261.21     30.21 o 
   2  -3   5     5751.36     5648.98    402.26 o 
   3  -3   5       37.84       29.85     27.48 o 
   4  -3   5      930.42      816.43     35.08 o 
   5  -3   5        2.38       14.01     28.09 o 
   6  -3   5     1301.13     1361.33     27.74 o 
   7  -3   5     1055.59     1124.77     31.00 o 
   8  -3   5      694.67      729.50     22.41 o 
   9  -3   5      375.80      341.13     26.22 o 
  10  -3   5      474.20      501.52     23.06 o 
  11  -3   5        7.72       20.83     24.90 o 
 -11  -2   5      249.81      201.92     26.43 o 
 -10  -2   5      326.34      328.32     20.95 o 
  -9  -2   5      136.55      140.12     32.00 o 
  -8  -2   5     1197.40     1228.84     29.73 o 
  -7  -2   5      650.68      611.60     23.34 o 
  -6  -2   5       12.32        9.15     31.33 o 
  -5  -2   5      646.74      632.96     27.67 o 
  -4  -2   5      423.22      421.76     36.62 o 
  -3  -2   5      207.83      209.49     26.67 o 
  -2  -2   5       77.26       33.84     46.37 o 
  -1  -2   5      319.96      308.75     40.28 o 
   0  -2   5       41.22       40.57     38.45 o 
   1  -2   5      162.67      150.27     38.54 o 
   2  -2   5      294.95      266.73     48.16 o 
   3  -2   5       26.69       22.43     32.38 o 
   4  -2   5       97.32       79.65     42.15 o 
   5  -2   5      153.26      160.91     26.30 o 
   6  -2   5      715.07      717.37     27.12 o 
   7  -2   5      526.15      500.97     41.52 o 
   8  -2   5      327.93      268.16     22.10 o 
   9  -2   5       60.41        9.14     27.07 o 
  10  -2   5       10.36       14.38     22.29 o 
  11  -2   5       58.67       90.17     20.48 o 
 -11  -1   5        2.27       -3.51     31.49 o 
 -10  -1   5       19.16      -23.11     23.11 o 
  -9  -1   5      427.40      459.10     30.62 o 
  -8  -1   5      242.61      279.09     71.57 o 
  -7  -1   5      799.01      830.61     25.87 o 
  -6  -1   5      280.79      263.41     41.20 o 
  -5  -1   5     1131.35     1085.88     31.02 o 
  -4  -1   5       46.93       13.52     23.85 o 
  -3  -1   5     4036.58    18248.82  10424.47 o 
  -2  -1   5      315.00      264.91     33.97 o 
  -1  -1   5      885.87      823.98     36.05 o 
   0  -1   5      900.34      792.35     69.20 o 
   1  -1   5      494.72      445.52     34.58 o 
   3  -1   5     7601.24     6960.25    221.49 o 
   4  -1   5     5712.35     5073.10     94.62 o 
   5  -1   5      506.12      482.36     28.10 o 
   6  -1   5       15.47      -11.60     23.06 o 
   7  -1   5       21.60       18.62     30.92 o 
   8  -1   5      121.75      102.11     29.71 o 
   9  -1   5     1368.45     1201.46    126.41 o 
  10  -1   5       24.81       46.30     49.85 o 
  11  -1   5      272.73      262.74     22.75 o 
  12  -1   5       51.16       53.15     24.80 o 
 -10   0   5      137.67      115.05     23.18 o 
  -9   0   5      383.60      379.67     25.85 o 
  -8   0   5      750.89      712.14     65.42 o 
  -7   0   5     1657.65     1670.74    142.00 o 
  -6   0   5        7.44       -0.64     35.61 o 
  -5   0   5     1018.18      959.03     39.27 o 
  -4   0   5      817.30      885.69     31.39 o 
  -3   0   5     1385.21     1483.21     40.22 o 
  -2   0   5        2.43        1.39     32.82 o 
  -1   0   5      199.47      185.32     26.10 o 
   0   0   5      135.68      162.82     32.23 o 
   1   0   5       10.93       -4.95     39.39 o 
   2   0   5      615.37      603.86     56.99 o 
   3   0   5      875.46      812.93     86.85 o 
   4   0   5      609.18      602.65     32.40 o 
   5   0   5     1891.85     1699.31     50.10 o 
   6   0   5      220.88      202.81     33.94 o 
   7   0   5      177.82      105.79     28.22 o 
   8   0   5        1.00      -30.30     30.30 o 
   9   0   5       75.81       43.55     19.64 o 
  10   0   5       19.01       34.57     29.24 o 
  11   0   5      155.81      180.13     25.11 o 
  12   0   5      163.70      167.30     19.47 o 
 -10   1   5       16.35      -20.45     20.45 o 
  -9   1   5       49.82       58.81     21.73 o 
  -8   1   5      117.41      147.14     27.10 o 
  -7   1   5     1263.90     1392.37     26.49 o 
  -6   1   5     1466.40     1473.05     29.60 o 
  -5   1   5     2874.96     3048.74     69.22 o 
  -4   1   5       10.24       20.86     28.50 o 
  -3   1   5       77.97      101.60     35.60 o 
  -2   1   5       19.46       44.23     26.45 o 
  -1   1   5        2.81       33.80     27.95 o 
   0   1   5     1804.19     1505.50     37.13 o 
   1   1   5     1897.40     1764.21     67.44 o 
   2   1   5    14153.54    14203.13    177.70 o 
   3   1   5     5119.32     5336.33     55.48 o 
   4   1   5       28.02       -4.24     41.18 o 
   5   1   5      128.68      154.29     32.07 o 
   6   1   5    12460.42    12071.76    389.17 o 
   7   1   5     3558.53     3297.46    210.33 o 
   8   1   5       81.40       52.24     26.99 o 
   9   1   5        0.95       29.18     24.87 o 
  10   1   5       92.40      101.48     25.67 o 
  11   1   5      871.23      839.41     31.27 o 
  12   1   5      291.68      281.66     33.66 o 
  13   1   5        8.11       23.08     24.67 o 
 -10   2   5       95.80       93.26     71.65 o 
  -9   2   5      739.97      754.95     38.46 o 
  -8   2   5      256.25      291.33     21.22 o 
  -7   2   5      222.21      201.09     18.35 o 
  -6   2   5      466.89      503.77     34.84 o 
  -5   2   5      634.46      628.16     32.35 o 
  -4   2   5      627.99      640.67     40.61 o 
  -3   2   5     2550.82     2514.39     31.61 o 
  -2   2   5     1585.23     1500.28     33.19 o 
  -1   2   5      558.37      590.43     25.59 o 
   0   2   5      245.95      265.00     41.03 o 
   1   2   5     1328.98     1252.56     84.51 o 
   2   2   5     1135.07     1036.09     45.28 o 
   3   2   5     1655.92     1682.30     39.33 o 
   4   2   5        0.33      -35.04     36.66 o 
   5   2   5      540.74      487.01     38.56 o 
   6   2   5       21.83       27.02     30.11 o 
   7   2   5       62.03       44.20     28.17 o 
   8   2   5      223.16      256.07     32.50 o 
   9   2   5     2669.13     2624.68     36.54 o 
  10   2   5      905.15      855.12     25.31 o 
  11   2   5      509.75      464.26     27.35 o 
  12   2   5       49.43      -11.92     28.10 o 
  13   2   5       13.59       18.32     41.91 o 
  -9   3   5      121.89       85.19     29.31 o 
  -8   3   5       13.56       13.45     33.89 o 
  -7   3   5        1.47      -42.75     42.75 o 
  -6   3   5       56.15       -7.26     31.04 o 
  -5   3   5     2495.65     2532.99     63.26 o 
  -4   3   5     2330.37     2515.81     62.70 o 
  -3   3   5     2429.06     2595.20     34.23 o 
  -2   3   5      339.50      279.08     35.29 o 
  -1   3   5      371.26      351.68     26.94 o 
   0   3   5     4558.20     4342.47    138.77 o 
   1   3   5     2179.75     2125.53    100.26 o 
   2   3   5    15505.92    15494.52    344.26 o 
   3   3   5     5114.57     5536.23    113.69 o 
   4   3   5      260.49      295.23     32.43 o 
   5   3   5      604.89      582.74     33.90 o 
   6   3   5     2522.81     2400.88     67.93 o 
   7   3   5     4361.10     4271.65     73.38 o 
   8   3   5     1223.08     1353.82     80.75 o 
   9   3   5     1323.46     1185.26     32.04 o 
  10   3   5      684.92      714.49     41.58 o 
  11   3   5        0.80       -5.13     30.71 o 
  12   3   5       53.44       40.30     24.67 o 
  13   3   5      286.76      270.84     21.92 o 
  -8   4   5      353.71      390.34     23.50 o 
  -7   4   5       45.06       39.36     22.53 o 
  -6   4   5        5.00        0.43     26.69 o 
  -5   4   5     2882.95     3170.71     78.48 o 
  -4   4   5      145.66      177.34     26.38 o 
  -3   4   5      595.76      586.00     24.27 o 
  -2   4   5       32.29       61.58     23.28 o 
  -1   4   5      209.29      253.84     26.62 o 
   0   4   5       17.45       -3.99     22.31 o 
   1   4   5      246.77      237.40     32.90 o 
   2   4   5      125.49      150.28     37.31 o 
   3   4   5       27.90       35.69     35.78 o 
   4   4   5      458.17      478.08     36.43 o 
   5   4   5      232.26      -12.02    298.46 o 
   6   4   5       10.26        9.15     30.34 o 
   7   4   5       78.66       84.32     36.94 o 
   8   4   5      978.26      966.92     30.17 o 
   9   4   5     1342.81     1320.27     67.31 o 
  10   4   5       11.91       23.83     27.26 o 
  11   4   5      143.79      160.39     27.80 o 
  12   4   5       84.87       57.91     28.73 o 
  13   4   5      628.58      567.59     28.25 o 
  -8   5   5       69.26      107.49     24.97 o 
  -7   5   5       17.74      -27.41     27.41 o 
  -6   5   5      464.96      488.65     32.03 o 
  -5   5   5      190.78      142.48     25.56 o 
  -4   5   5      116.49       95.60     20.38 o 
  -3   5   5     4176.54     4181.15     71.48 o 
  -2   5   5    11397.77    12494.22    295.23 o 
  -1   5   5      828.77      807.06     55.87 o 
   0   5   5        2.48      -20.70     29.91 o 
   1   5   5     3874.96     3842.29     64.98 o 
   2   5   5     9379.13    10042.11    121.11 o 
   3   5   5     3046.58     3009.29     95.27 o 
   4   5   5     4463.78     4066.91    141.98 o 
   5   5   5        4.39       22.50     32.17 o 
   6   5   5       21.77        7.86     27.67 o 
   7   5   5      784.11      888.30     33.97 o 
   8   5   5       37.47       59.11     29.57 o 
   9   5   5     1881.66     1724.71     31.50 o 
  10   5   5       56.32       48.00     27.96 o 
  11   5   5      169.34      140.77     28.87 o 
  12   5   5       10.52       24.43     28.62 o 
  13   5   5        5.96      -18.73     26.76 o 
  14   5   5       63.05       66.05     31.20 o 
  -7   6   5      175.32      174.83     41.92 o 
  -6   6   5       49.32       46.34     19.59 o 
  -5   6   5      699.03      749.77     27.80 o 
  -4   6   5        0.91       39.52     21.09 o 
  -3   6   5       50.00       52.74     42.26 o 
  -2   6   5       55.42       26.82     72.04 o 
  -1   6   5       15.76       -8.37     23.68 o 
   0   6   5      302.97      303.80     24.42 o 
   1   6   5       62.17       48.66     23.99 o 
   2   6   5      100.00      124.78     24.26 o 
   3   6   5        0.05       36.79     32.53 o 
   4   6   5       65.55       41.97     27.06 o 
   5   6   5      158.40      154.19     20.94 o 
   6   6   5      844.07      896.56     32.01 o 
   7   6   5     1164.83     1129.12     31.50 o 
   8   6   5      166.44      211.22     33.74 o 
   9   6   5      134.73      160.90     34.64 o 
  10   6   5       13.49       21.16     31.27 o 
  11   6   5      143.49      153.08     32.47 o 
  12   6   5      272.46      266.09     38.40 o 
  13   6   5      164.52      170.16     23.33 o 
  14   6   5      189.56      195.36     31.88 o 
  -6   7   5      335.03      286.15     40.30 o 
  -5   7   5      682.52      688.57     23.88 o 
  -4   7   5       88.23      108.27     53.37 o 
  -3   7   5       73.16       77.00     19.50 o 
  -2   7   5       19.63       28.44     25.08 o 
  -1   7   5       84.39       93.69     22.27 o 
   0   7   5     1529.38     1633.48     32.09 o 
   1   7   5      898.05      912.42     71.32 o 
   2   7   5     4970.83     5230.98    192.89 o 
   3   7   5      697.19      695.40     31.11 o 
   4   7   5      378.12      381.48     22.75 o 
   5   7   5      488.26      454.36     31.39 o 
   6   7   5      304.15      303.80     21.16 o 
   7   7   5     1335.27     1305.59     53.87 o 
   8   7   5       15.69        4.08     46.16 o 
   9   7   5      469.16      544.92     45.82 o 
  10   7   5       99.93       64.00     29.18 o 
  11   7   5      288.84      324.23     37.73 o 
  12   7   5      653.24      654.51     36.94 o 
  13   7   5       82.65       64.80     24.73 o 
  14   7   5        1.06       50.73     48.12 o 
  -5   8   5      161.62      217.94     57.53 o 
  -4   8   5        2.23      -32.20     97.58 o 
  -3   8   5        9.67        5.97     41.81 o 
  -2   8   5     1610.53     1697.04     71.40 o 
  -1   8   5       20.31       32.35     17.11 o 
   0   8   5      213.29      243.14     27.18 o 
   1   8   5      288.57      302.38     27.74 o 
   2   8   5       34.44       30.91     27.39 o 
   3   8   5       32.71        2.77     27.87 o 
   4   8   5       72.48       51.59     25.02 o 
   5   8   5      107.84      112.24     24.82 o 
   6   8   5      891.42      946.97     25.56 o 
   7   8   5       34.98       30.61     46.08 o 
   8   8   5       42.57       32.33     44.16 o 
   9   8   5        5.97       16.28     42.00 o 
  10   8   5      160.54      147.73     39.02 o 
  11   8   5      449.11      491.48     47.49 o 
  12   8   5      916.97      938.19     34.85 o 
  13   8   5      175.53      130.79     29.64 o 
  14   8   5       82.88      107.06     47.18 o 
  -4   9   5     1035.09      896.42     22.53 o 
  -3   9   5       44.60       20.07     24.76 o 
  -2   9   5      688.45      732.41     23.19 o 
  -1   9   5      667.08      687.56     25.61 o 
   0   9   5     2050.61     2049.26     28.74 o 
   1   9   5     8194.24     8397.07    189.08 o 
   2   9   5     7161.26     7397.19    272.12 o 
   3   9   5       52.62       79.89     26.29 o 
   4   9   5     2640.19     2797.91     46.46 o 
   5   9   5       24.80       39.66     23.43 o 
   6   9   5      230.04      238.56     24.60 o 
   7   9   5     3182.93     3268.18     58.30 o 
   8   9   5      376.06      377.42     43.32 o 
   9   9   5     1324.25     1465.65     45.22 o 
  10   9   5       57.96       26.20     46.73 o 
  11   9   5        0.45      -30.57     30.57 o 
  12   9   5       76.94       93.22     40.69 o 
  13   9   5       49.54       41.02     27.51 o 
  -3  10   5        1.52        5.60     39.42 o 
  -2  10   5      171.59      177.52     41.49 o 
  -1  10   5       49.74       -0.89     26.00 o 
   0  10   5       55.28       55.78     42.81 o 
   1  10   5       24.59       37.46     22.62 o 
   2  10   5        6.83      -10.40     15.97 o 
   3  10   5       25.60       51.39     19.55 o 
   4  10   5      182.59      199.68     19.69 o 
   5  10   5       33.00       28.66     21.12 o 
   6  10   5        9.92       23.01     22.13 o 
   7  10   5      277.82      288.92     23.27 o 
   8  10   5        0.53       -0.73     36.61 o 
   9  10   5      739.03      816.46     49.10 o 
  10  10   5      731.83      778.43     47.22 o 
  11  10   5      324.18      332.17     42.83 o 
  12  10   5      151.94      193.73     40.41 o 
  13  10   5       64.06       55.47     27.10 o 
  -2  11   5       96.61      107.36     23.46 o 
  -1  11   5       63.88       77.12     29.18 o 
   0  11   5      514.89      590.81     26.32 o 
   1  11   5      116.03      127.51     21.23 o 
   2  11   5      325.26      364.30     22.74 o 
   3  11   5      210.31      218.91     27.56 o 
   4  11   5      610.23      668.46     27.71 o 
   5  11   5     3098.74     3316.01     95.61 o 
   6  11   5      709.01      769.60     26.83 o 
   7  11   5      479.50      544.27     41.98 o 
   8  11   5      287.35      298.28     54.01 o 
   9  11   5       43.38       83.14     50.24 o 
  10  11   5        2.10      -39.79     39.79 o 
  11  11   5       66.64       91.47     36.94 o 
  12  11   5      191.02      201.90     33.72 o 
  13  11   5       43.29        9.43     39.55 o 
   0  12   5       25.09       29.40     22.78 o 
   1  12   5        1.78       -3.70     20.14 o 
   2  12   5      103.54      130.19     27.14 o 
   3  12   5        0.34       30.42     25.22 o 
   4  12   5       35.06       26.47     22.02 o 
   5  12   5       42.27       56.14     22.14 o 
   6  12   5       60.87       49.72     24.49 o 
   7  12   5      166.52      188.39     34.51 o 
   9  12   5      203.02      186.80     33.64 o 
  10  12   5       17.67       20.37     37.75 o 
  11  12   5       62.34       37.35     30.12 o 
  12  12   5       38.29       89.63     45.79 o 
   1  13   5        1.28      -27.82     27.82 o 
   2  13   5      148.63      130.54     23.35 o 
   3  13   5      116.67      122.35     24.57 o 
   4  13   5       39.87       40.39     21.01 o 
   5  13   5     2488.90     2657.23     33.35 o 
   6  13   5     2118.75     2217.70     38.14 o 
   7  13   5     1005.26     1161.94     34.14 o 
  11  13   5       77.92      103.43     43.92 o 
   4  14   5        5.32       21.27     28.07 o 
   5  14   5        0.38       -3.21     25.24 o 
   6  14   5      159.23      170.87     25.81 o 
   7  14   5      198.68      164.82     28.51 o 
  -5 -13   6       77.80       66.94     38.04 o 
  -4 -13   6       14.46      -12.08     28.08 o 
  -8 -12   6       12.14       14.69     29.37 o 
  -7 -12   6      148.13      131.85     22.22 o 
  -6 -12   6        7.18        4.84     22.68 o 
  -5 -12   6      816.69      750.49     37.25 o 
  -4 -12   6     1250.27     1114.93     40.17 o 
  -3 -12   6      540.41      566.39     35.94 o 
  -2 -12   6       23.73       23.10     33.06 o 
  -1 -12   6      122.32       70.37     35.48 o 
   0 -12   6       79.97      119.67     25.48 o 
  -9 -11   6      257.21      254.69     33.41 o 
  -8 -11   6      882.13      777.14     72.24 o 
  -7 -11   6      266.69      272.19     44.09 o 
  -6 -11   6       25.39       41.54     25.16 o 
  -5 -11   6       93.20       85.02     36.53 o 
  -4 -11   6        0.25        7.26     35.83 o 
  -3 -11   6      185.15      182.51     26.49 o 
  -2 -11   6        5.44      -14.94     35.26 o 
  -1 -11   6        0.69        4.17     19.74 o 
   0 -11   6        0.31       -9.86     28.45 o 
   1 -11   6       71.80       72.05     20.73 o 
   2 -11   6       83.72      109.58     29.29 o 
 -10 -10   6        3.72        6.20     65.34 o 
  -9 -10   6      104.26       87.22     25.68 o 
  -8 -10   6      353.46      361.07     33.21 o 
  -7 -10   6      456.42      423.33     28.22 o 
  -6 -10   6       67.62       93.70     28.57 o 
  -5 -10   6      655.67      602.69     42.19 o 
  -4 -10   6       29.66      -41.34     41.34 o 
  -3 -10   6      123.69       61.80     38.78 o 
  -2 -10   6        5.11       52.16     37.96 o 
  -1 -10   6      510.15      549.04     55.27 o 
   0 -10   6      672.25      765.82     34.72 o 
   1 -10   6      234.60      233.68     22.61 o 
   2 -10   6      109.42       96.54     30.20 o 
   3 -10   6      116.20      119.15     32.18 o 
   4 -10   6       10.95       -4.16     31.82 o 
 -10  -9   6      319.69      319.50     29.93 o 
  -9  -9   6      358.06      391.38     36.87 o 
  -8  -9   6       61.27       78.64     31.86 o 
  -7  -9   6       99.96       97.22     39.53 o 
  -6  -9   6       36.85       59.79     31.34 o 
  -5  -9   6     1326.39     1285.74    198.01 o 
  -4  -9   6       21.15       24.41     33.34 o 
  -3  -9   6      344.25      276.87     34.46 o 
  -2  -9   6       12.31       -0.78     32.57 o 
  -1  -9   6      203.62      190.58     27.56 o 
   0  -9   6       35.66       40.82     19.47 o 
   1  -9   6       34.92       31.17     29.91 o 
   2  -9   6       50.22       67.74     22.76 o 
   3  -9   6      216.73      214.71     31.41 o 
   4  -9   6      188.52      177.98     27.03 o 
   5  -9   6        2.43       -7.52     25.43 o 
 -11  -8   6        8.84       62.81     46.89 o 
 -10  -8   6       11.60        9.22     32.28 o 
  -9  -8   6       35.82       31.75     34.45 o 
  -8  -8   6       20.97       22.41     42.98 o 
  -7  -8   6      310.11      315.76     54.30 o 
  -6  -8   6      200.21      199.58     26.32 o 
  -5  -8   6      896.72      885.37    148.61 o 
  -4  -8   6        1.16       -4.00     38.36 o 
  -3  -8   6      150.89      161.28     28.33 o 
  -2  -8   6      932.76      902.62     45.83 o 
  -1  -8   6     1982.27     1896.07    142.52 o 
   0  -8   6     1612.82     1725.58     89.76 o 
   1  -8   6       81.09      145.38     26.44 o 
   2  -8   6      663.84      712.53     42.28 o 
   3  -8   6       60.91       56.21     30.39 o 
   4  -8   6        5.13      -15.16     22.20 o 
   5  -8   6       40.68      540.90    285.10 o 
   6  -8   6      260.07      193.74     39.78 o 
 -11  -7   6      198.54      142.95     34.25 o 
 -10  -7   6      405.65      425.41     37.16 o 
  -9  -7   6       35.99       32.28     36.20 o 
  -8  -7   6       60.89       37.92     38.12 o 
  -7  -7   6       47.95       56.32     38.04 o 
  -6  -7   6       52.64       43.35     40.94 o 
  -5  -7   6     1326.35     1373.03     65.10 o 
  -4  -7   6       60.94       46.39     26.61 o 
  -3  -7   6      415.12      408.91     31.00 o 
  -2  -7   6       77.80       33.69     35.70 o 
  -1  -7   6       44.49       39.11     31.12 o 
   0  -7   6       21.64       34.17     24.51 o 
   1  -7   6      160.94      135.81     29.84 o 
   2  -7   6       51.79       80.50     22.69 o 
   3  -7   6       74.46       58.53     23.08 o 
   4  -7   6       81.91      125.23     27.47 o 
   5  -7   6      135.23      146.70     32.39 o 
   6  -7   6       10.29       -0.47     45.24 o 
   7  -7   6      170.59      170.92     26.68 o 
 -11  -6   6       18.32        7.96     35.22 o 
 -10  -6   6       17.73        5.22     41.75 o 
  -9  -6   6     1194.24     1126.24     34.66 o 
  -8  -6   6      533.24      570.93     42.51 o 
  -7  -6   6      271.32      230.59     35.93 o 
  -6  -6   6     2555.14     2608.15     59.68 o 
  -5  -6   6        5.16       -1.84     36.32 o 
  -4  -6   6      295.42      280.88     48.14 o 
  -3  -6   6     7858.06     8761.97    112.25 o 
  -2  -6   6     2738.52     2497.18    105.05 o 
  -1  -6   6       70.01       97.43     27.27 o 
   0  -6   6      155.54      175.08     32.80 o 
   1  -6   6        1.70       11.32     24.71 o 
   2  -6   6     4650.74     5041.85    308.95 o 
   3  -6   6     1567.47     1580.27     96.96 o 
   4  -6   6     1100.35     1112.08     48.43 o 
   5  -6   6        1.74       31.70     19.41 o 
   6  -6   6        1.07       13.44     23.17 o 
   7  -6   6        4.54       13.98     34.87 o 
   8  -6   6        9.47       12.07     22.35 o 
 -11  -5   6       11.34       34.74     25.05 o 
 -10  -5   6        1.85       -2.45     21.48 o 
  -9  -5   6      356.38      395.02     29.42 o 
  -8  -5   6       99.93       79.55     41.80 o 
  -7  -5   6     2239.90     2264.87     47.24 o 
  -6  -5   6       37.90       17.67     38.20 o 
  -5  -5   6     2763.97     2808.70     55.01 o 
  -4  -5   6      142.45      187.49     48.05 o 
  -3  -5   6      507.06      537.00     43.50 o 
  -2  -5   6      151.82      172.55     40.25 o 
  -1  -5   6      126.89      126.21     34.19 o 
   0  -5   6       72.19       77.52     27.92 o 
   1  -5   6      117.07       88.06     72.93 o 
   2  -5   6        7.58       42.86     37.38 o 
   3  -5   6       97.97       94.11     27.88 o 
   4  -5   6       58.76      129.56     44.90 o 
   5  -5   6      169.67      186.69     24.80 o 
   6  -5   6      613.25      600.56     19.84 o 
   7  -5   6      255.71      286.99     35.01 o 
   8  -5   6        0.42      -19.51     19.59 o 
   9  -5   6        0.31       -3.25     20.72 o 
 -11  -4   6       15.12       33.39     20.06 o 
 -10  -4   6       74.38      -24.97     48.84 o 
  -9  -4   6        0.32      -23.32     23.32 o 
  -8  -4   6       77.97       98.68     26.04 o 
  -7  -4   6      574.91      639.77     31.03 o 
  -6  -4   6       30.05        6.41     27.92 o 
  -5  -4   6     1598.00     1650.95     49.06 o 
  -4  -4   6      940.02      942.31     45.13 o 
  -3  -4   6     3610.12     3683.52     61.77 o 
  -2  -4   6     1515.23     1483.21     67.34 o 
  -1  -4   6      221.60      219.73     34.76 o 
   0  -4   6       56.85       31.28     35.44 o 
   1  -4   6      831.44      833.58     71.17 o 
   2  -4   6     1933.87     1804.08     72.87 o 
   3  -4   6      693.58      706.72     39.37 o 
   4  -4   6     3951.37     3899.90    257.23 o 
   5  -4   6     1699.58     1687.60     75.74 o 
   6  -4   6      336.87      331.42     25.47 o 
   7  -4   6       25.19       29.67     24.75 o 
   8  -4   6      336.59      337.85     49.63 o 
   9  -4   6      165.89      125.79     41.31 o 
  10  -4   6       62.41       28.87     28.95 o 
 -11  -3   6      110.04       86.87     25.37 o 
 -10  -3   6        5.44       64.57     27.07 o 
  -9  -3   6     1063.23     1085.65     32.73 o 
  -8  -3   6       50.52       39.17     26.45 o 
  -7  -3   6     1021.75     1085.01     24.46 o 
  -6  -3   6      765.73      827.68     32.67 o 
  -5  -3   6      395.60      429.20     41.70 o 
  -4  -3   6        0.81       13.22     40.98 o 
  -3  -3   6      520.21      551.84     33.54 o 
  -2  -3   6     1271.97     1243.13     49.40 o 
  -1  -3   6        0.21        8.85     34.74 o 
   0  -3   6      403.17      359.08     29.15 o 
   1  -3   6      112.45       83.66     37.01 o 
   2  -3   6      866.85      834.62     66.34 o 
   3  -3   6       39.59       25.63     24.05 o 
   4  -3   6       94.74       95.78     33.10 o 
   5  -3   6      519.41      495.31     26.93 o 
   6  -3   6      399.78      435.96     31.51 o 
   7  -3   6      209.79      175.34     28.11 o 
   8  -3   6       34.04       62.87     31.46 o 
   9  -3   6       17.96        4.60     38.53 o 
  10  -3   6       25.05       77.48     25.81 o 
  11  -3   6       70.88       45.58     28.04 o 
 -11  -2   6       36.01       36.53     51.40 o 
 -10  -2   6      326.70      336.53     22.20 o 
  -9  -2   6       29.73       37.31     26.86 o 
  -8  -2   6       13.12       61.70     38.69 o 
  -7  -2   6       11.96        1.30     19.88 o 
  -6  -2   6       14.24       31.46     26.10 o 
  -5  -2   6     2011.66     2003.01     53.32 o 
  -4  -2   6      267.96      229.79     29.82 o 
  -3  -2   6        2.95       -8.29     24.90 o 
  -2  -2   6        2.19       -1.88     42.53 o 
  -1  -2   6      649.13      621.74     31.87 o 
   0  -2   6     9675.83     9305.84    229.32 o 
   1  -2   6     7258.09     7751.50     75.16 o 
   2  -2   6    16562.89    17196.48   1812.78 o 
   3  -2   6       26.46       46.31     31.47 o 
   4  -2   6      707.29      744.57     46.18 o 
   5  -2   6      239.21      251.98     24.06 o 
   6  -2   6      471.55      417.02    142.85 o 
   7  -2   6     2578.26     2493.10     49.77 o 
   8  -2   6      152.65      162.20     19.36 o 
   9  -2   6      193.00      205.51     22.10 o 
  10  -2   6      116.64      159.12     24.85 o 
  11  -2   6        1.55        5.96     26.04 o 
 -10  -1   6      315.52      276.59     34.66 o 
  -9  -1   6     1187.59     1268.34     31.93 o 
  -8  -1   6       39.53       56.42     31.02 o 
  -7  -1   6      345.40      333.20     24.71 o 
  -6  -1   6      198.35      189.95     32.58 o 
  -5  -1   6      413.10      432.58     32.98 o 
  -4  -1   6      131.92      111.26     24.14 o 
  -3  -1   6       46.21       22.65     21.81 o 
  -2  -1   6      856.78      851.81     59.61 o 
  -1  -1   6        0.27       19.02     38.93 o 
   0  -1   6       71.08       62.86     26.91 o 
   1  -1   6       27.99       25.76     26.41 o 
   2  -1   6       38.45       28.95     36.81 o 
   3  -1   6      500.25      428.36     39.09 o 
   4  -1   6     1637.02     1578.21     40.42 o 
   5  -1   6       12.65       32.99     26.41 o 
   6  -1   6       19.15       10.69     32.52 o 
   7  -1   6      226.83      230.95     47.26 o 
   8  -1   6        2.20      -29.38     29.38 o 
   9  -1   6      531.38      536.62     21.63 o 
  10  -1   6      182.30      155.19     23.77 o 
  11  -1   6      248.30      260.55     23.86 o 
  12  -1   6        1.55       17.64     26.92 o 
 -10   0   6       65.36       59.65     18.48 o 
  -9   0   6      620.03      584.94     29.76 o 
  -8   0   6      397.42      396.24     24.79 o 
  -7   0   6      569.04      546.86     22.61 o 
  -6   0   6       16.26       -8.41     21.13 o 
  -5   0   6        0.91       14.38     27.59 o 
  -4   0   6       66.84       88.28     23.06 o 
  -3   0   6      380.40      387.65     30.99 o 
  -2   0   6     5836.74     6069.52    325.72 o 
  -1   0   6      329.47     1466.91    840.00 o 
   0   0   6      155.42      225.98     39.09 o 
   1   0   6     2000.98     2180.82     45.01 o 
   2   0   6    10528.79    11183.78    299.50 o 
   3   0   6    12696.63    14775.98    230.65 o 
   4   0   6     2420.75     2211.52    155.91 o 
   5   0   6     1020.74      990.16     28.66 o 
   6   0   6      369.86      413.73     42.39 o 
   7   0   6     2443.31     2339.21    117.38 o 
   8   0   6      385.55      401.68     26.92 o 
   9   0   6     3208.81     3123.49     90.11 o 
  10   0   6       32.08       11.91     30.60 o 
  11   0   6       90.26      106.02     41.06 o 
  12   0   6      201.39      212.85     21.44 o 
 -10   1   6       45.86       73.72     31.60 o 
  -9   1   6      658.40      688.94     47.36 o 
  -8   1   6       55.34       43.28     20.76 o 
  -7   1   6      635.69      631.44     27.20 o 
  -6   1   6        7.97       17.25     22.61 o 
  -5   1   6     2694.92     2759.11     32.03 o 
  -4   1   6      673.89      753.56     52.10 o 
  -3   1   6      236.09      251.02     25.10 o 
  -2   1   6        5.34      -21.98     21.98 o 
  -1   1   6      325.74      408.08     33.47 o 
   0   1   6      195.63      141.02     34.18 o 
   1   1   6      510.28      489.80     32.12 o 
   2   1   6       94.05      120.65     38.16 o 
   3   1   6      139.22      119.17     36.68 o 
   4   1   6      177.19       87.60     56.41 o 
   5   1   6        0.12      -29.25     29.25 o 
   6   1   6      815.01      859.02     31.36 o 
   7   1   6     1368.17     1310.49    113.87 o 
   8   1   6      931.04      883.88     54.46 o 
   9   1   6      470.85      527.38     22.36 o 
  10   1   6      160.50      166.03     25.56 o 
  11   1   6       12.31        3.17     23.30 o 
  12   1   6        4.05       33.16     26.68 o 
  13   1   6       22.42       63.61     31.38 o 
  -9   2   6       13.88       -1.01     22.74 o 
  -8   2   6      123.59      133.96     24.72 o 
  -7   2   6     1142.00     1212.49     27.20 o 
  -6   2   6      395.89      417.58     22.28 o 
  -5   2   6      207.39      229.05     30.23 o 
  -4   2   6        2.16        2.99     31.94 o 
  -3   2   6      295.75      283.63     26.12 o 
  -2   2   6     4782.02     4734.51     59.36 o 
  -1   2   6     3451.13     3249.25     40.73 o 
   0   2   6      843.07      642.72     53.32 o 
   1   2   6     2761.55     2754.99    140.03 o 
   2   2   6     1130.57     1270.97     34.66 o 
   3   2   6     1892.23     1820.37     79.56 o 
   4   2   6     2572.20     2390.53     42.63 o 
   5   2   6    14329.61    14181.57    902.03 o 
   6   2   6        3.39      -20.90     29.59 o 
   7   2   6      789.73      764.15     43.47 o 
   8   2   6      958.95      885.95    107.23 o 
   9   2   6     2796.82     2723.07    171.45 o 
  10   2   6      148.19      135.22     18.82 o 
  11   2   6      327.65      333.25     31.06 o 
  12   2   6       56.26       47.24     33.14 o 
  13   2   6        5.70      -17.97     21.84 o 
  -9   3   6       77.57       99.08     31.20 o 
  -8   3   6        0.53        8.74     19.01 o 
  -7   3   6      206.95      216.88     21.43 o 
  -6   3   6      618.36      622.40     19.86 o 
  -5   3   6     1017.87     1020.77     27.55 o 
  -4   3   6     1486.83     1524.32     41.23 o 
  -3   3   6      528.16      636.67     33.86 o 
  -2   3   6      928.07      939.38     26.88 o 
  -1   3   6      568.11      530.23     23.94 o 
   0   3   6     1647.54     1612.73     71.42 o 
   1   3   6     1126.14     1157.39     57.08 o 
   2   3   6      244.30      255.58     32.91 o 
   3   3   6       39.69       77.02     38.90 o 
   4   3   6       62.77       92.07     38.14 o 
   5   3   6       79.66      104.18     29.88 o 
   6   3   6     1551.17     1465.99     34.66 o 
   7   3   6      545.66      520.67     34.18 o 
   8   3   6     1289.90     1331.82     74.90 o 
   9   3   6       41.35       22.13     21.01 o 
  10   3   6       84.69       69.85     21.24 o 
  11   3   6        1.70      -25.73     31.10 o 
  12   3   6      968.91     1036.67     40.35 o 
  13   3   6      365.67      327.06     23.96 o 
  -8   4   6      157.03      100.22     26.98 o 
  -7   4   6       15.07       71.96     30.45 o 
  -6   4   6      223.08      222.96     24.12 o 
  -5   4   6     1541.95     1558.09     23.30 o 
  -4   4   6     1463.91     1325.08     70.63 o 
  -3   4   6      577.99      608.99     65.77 o 
  -2   4   6     1715.31     1824.87     28.68 o 
  -1   4   6       33.66       70.15     29.24 o 
   0   4   6       53.21       18.25     30.63 o 
   1   4   6      277.42      348.53     36.48 o 
   2   4   6     5363.35     5225.85     50.79 o 
   3   4   6     8636.87     9164.70    298.93 o 
   4   4   6      348.75     -444.68    875.77 o 
   5   4   6      162.31      166.25     34.18 o 
   6   4   6      632.04      664.00     45.01 o 
   7   4   6     3609.50     3474.27    110.11 o 
   8   4   6      366.95      385.78     32.98 o 
   9   4   6     1300.21     1292.83     29.19 o 
  10   4   6      192.69      213.40     39.64 o 
  11   4   6       63.35       81.69     47.49 o 
  12   4   6      563.62      616.37     77.78 o 
  13   4   6      220.36      247.02     38.27 o 
  14   4   6      321.89      342.10     70.40 o 
  -7   5   6      273.28      240.75     21.46 o 
  -6   5   6        4.75       28.16     53.32 o 
  -5   5   6       93.52      101.85     26.50 o 
  -4   5   6       33.90       47.08     39.26 o 
  -3   5   6       71.20       82.64     25.67 o 
  -2   5   6     1984.16     2086.56     53.67 o 
  -1   5   6       90.80      101.49     39.78 o 
   0   5   6      793.04      791.19     26.48 o 
   1   5   6      165.35      202.67     24.45 o 
   2   5   6        1.64      -14.98     27.01 o 
   3   5   6        1.04       20.43     35.57 o 
   4   5   6       38.52       34.18     33.40 o 
   5   5   6       34.51       38.45     24.49 o 
   6   5   6      957.85     1013.27     28.76 o 
   7   5   6      882.11      852.04     46.13 o 
   8   5   6       39.87       50.75     31.93 o 
   9   5   6        6.74      -11.06     29.95 o 
  10   5   6       10.08       23.38     23.16 o 
  11   5   6      297.54      284.10     27.36 o 
  12   5   6      712.12      711.86     26.75 o 
  13   5   6      410.84      427.65     28.40 o 
  14   5   6      147.49      113.50     31.68 o 
  -7   6   6        8.34       26.81     24.66 o 
  -6   6   6       28.97       70.01     26.96 o 
  -5   6   6       41.96       43.41     52.53 o 
  -4   6   6      744.09      877.65     66.67 o 
  -3   6   6      223.84      258.94     45.78 o 
  -2   6   6      845.27      811.91     24.11 o 
  -1   6   6        1.10       11.84     19.78 o 
   0   6   6      363.74      414.76     48.88 o 
   1   6   6      769.32      821.22     26.44 o 
   2   6   6     3669.84     3610.52    163.29 o 
   3   6   6     5821.87     5681.12    125.95 o 
   4   6   6       70.34       77.07     22.64 o 
   5   6   6      960.36     1072.16     37.88 o 
   6   6   6     1353.88     1414.13     34.41 o 
   7   6   6     1439.63     1337.47     73.52 o 
   8   6   6      386.23      326.82     32.30 o 
   9   6   6     4186.97     4191.18    146.99 o 
  10   6   6      653.00      674.71     33.46 o 
  11   6   6      162.89      173.20     32.26 o 
  12   6   6        0.23       20.53     26.32 o 
  13   6   6      147.51      134.99     27.31 o 
  14   6   6      296.36      241.40     56.40 o 
  -6   7   6        3.96       12.89     22.66 o 
  -5   7   6      159.09      139.91     48.35 o 
  -4   7   6      405.75      451.07     23.53 o 
  -3   7   6      251.59      256.14     42.25 o 
  -2   7   6      568.29      540.38     21.41 o 
  -1   7   6       38.04       43.89     18.96 o 
   0   7   6        0.62      -19.20     27.13 o 
   1   7   6      108.38      105.64     23.40 o 
   2   7   6      161.23      158.58     31.60 o 
   3   7   6       55.26       64.94     35.75 o 
   4   7   6       87.01      106.42     31.03 o 
   5   7   6      401.59      368.80     30.83 o 
   6   7   6        9.42      -16.39     27.94 o 
   7   7   6       21.10       27.96     25.97 o 
   8   7   6        5.81        4.99     33.04 o 
   9   7   6      466.45      456.89     31.47 o 
  10   7   6      614.20      655.96     29.94 o 
  11   7   6      246.73      287.64     29.31 o 
  12   7   6      542.97      582.18     35.25 o 
  13   7   6       72.53       62.84     30.79 o 
  14   7   6      236.44      232.67     36.48 o 
  -5   8   6       85.86       65.86     22.00 o 
  -4   8   6       11.92       38.09     42.16 o 
  -3   8   6       88.85      126.82     25.87 o 
  -2   8   6     1719.46     1891.40     96.72 o 
  -1   8   6     1434.14     1385.65     23.55 o 
   0   8   6     2415.39     2391.22     44.00 o 
   1   8   6      675.78      679.90     28.50 o 
   2   8   6        6.20       22.17     21.64 o 
   3   8   6      326.69      328.56     34.83 o 
   4   8   6      862.43      891.17     32.70 o 
   5   8   6     2976.43     3072.85     75.61 o 
   6   8   6     2279.18     2385.68     53.12 o 
   7   8   6     1975.80     2125.79     67.91 o 
   8   8   6       34.17       53.43     31.63 o 
   9   8   6       61.48       95.02     41.67 o 
  10   8   6      594.71      561.59     40.80 o 
  11   8   6       33.12      101.79     45.63 o 
  12   8   6      587.35      613.53     33.61 o 
  13   8   6      150.03      180.83     40.82 o 
  14   8   6       64.99       18.08     46.86 o 
  -4   9   6      645.29      606.29     60.14 o 
  -3   9   6       87.39       59.19     19.90 o 
  -2   9   6       10.02       18.20     37.16 o 
  -1   9   6       64.87       78.92     19.23 o 
   0   9   6        5.25       -0.41     15.86 o 
   1   9   6       20.17       27.32     23.69 o 
   2   9   6        8.50       21.20     20.71 o 
   3   9   6       53.94       73.87     28.90 o 
   4   9   6        1.10       13.09     25.93 o 
   5   9   6      112.80      127.85     25.74 o 
   6   9   6       47.91       46.10     20.97 o 
   7   9   6       97.96      104.33     23.21 o 
   8   9   6      616.21      574.42     44.15 o 
   9   9   6      625.23      625.71     41.78 o 
  10   9   6      486.86      553.30     48.96 o 
  11   9   6       13.68       54.28     44.20 o 
  12   9   6      166.98      224.22     42.25 o 
  13   9   6       77.06       97.75     38.82 o 
  14   9   6      242.10      217.50     46.74 o 
  -3  10   6        3.10       19.23     28.21 o 
  -2  10   6      181.29      168.22     50.64 o 
  -1  10   6       94.39      111.73     28.59 o 
   0  10   6      433.58      469.89     22.67 o 
   1  10   6      517.15      478.83     23.78 o 
   2  10   6     1522.81     1515.17     97.34 o 
   3  10   6     1973.99     2004.32    100.76 o 
   4  10   6      209.87      206.85     19.87 o 
   5  10   6      475.73      495.75     23.41 o 
   6  10   6        3.14        6.21     15.06 o 
   7  10   6      294.18      308.45     22.30 o 
   8  10   6       38.61       58.08     37.75 o 
   9  10   6       81.22       80.73     45.96 o 
  10  10   6       20.76        0.98     43.59 o 
  11  10   6       68.05       88.98     42.20 o 
  12  10   6      509.54      503.94     41.37 o 
  13  10   6       94.03      113.51     26.53 o 
  -2  11   6       21.49      -21.43     22.74 o 
  -1  11   6        0.43      -10.78     18.88 o 
   0  11   6       90.92      104.09     24.33 o 
   1  11   6       80.74       91.08     25.87 o 
   2  11   6        0.41        5.46     38.42 o 
   3  11   6        9.69       12.31     21.70 o 
   4  11   6       37.62      398.42    225.07 o 
   5  11   6        4.85       -8.90     22.78 o 
   6  11   6       46.94       79.78     24.65 o 
   7  11   6      504.03      515.65     27.24 o 
   8  11   6      103.95      115.55     45.06 o 
   9  11   6       13.83       57.46     42.49 o 
  10  11   6      349.38      352.39     43.24 o 
  11  11   6        0.49       39.55     38.81 o 
  12  11   6      414.07      395.40     38.71 o 
  13  11   6      999.13      975.83     49.27 o 
   0  12   6      539.95      474.40     24.72 o 
   1  12   6       43.54       26.19     19.12 o 
   2  12   6      923.15     1260.45    280.11 o 
   3  12   6     3876.84     3970.67    104.77 o 
   4  12   6      862.91      873.96     53.09 o 
   5  12   6      451.79      479.63     24.49 o 
   6  12   6        3.47        3.85     21.91 o 
   7  12   6      141.67      175.24     28.83 o 
   9  12   6      246.44      301.97     37.31 o 
  10  12   6      314.23      310.03     41.52 o 
  11  12   6        3.04       -9.35     31.06 o 
  12  12   6      117.59      100.08     39.31 o 
   2  13   6        3.29        9.11     23.26 o 
   3  13   6        6.03       10.31     23.18 o 
   4  13   6       35.26       45.72     21.11 o 
   5  13   6       81.26       77.55     21.24 o 
   6  13   6      231.15      245.14     22.22 o 
   7  13   6      210.57      222.80     23.20 o 
  10  13   6       19.19       23.02     29.83 o 
  11  13   6      144.40      145.64     37.84 o 
   5  14   6      131.88      133.89     25.54 o 
   6  14   6      681.37      694.20     31.49 o 
   7  14   6      369.16      460.28     28.25 o 
   8  14   6      113.82       83.14     83.63 o 
  -7 -12   7       74.85       90.05     27.39 o 
  -6 -12   7        2.12      -19.86     25.53 o 
  -5 -12   7      133.22      133.51     33.14 o 
  -4 -12   7       39.30       48.12     32.49 o 
  -3 -12   7        0.73       14.28     32.40 o 
  -2 -12   7        0.10       34.94     31.55 o 
  -1 -12   7       23.75       26.76     27.41 o 
   0 -12   7       74.34       73.87     25.44 o 
  -8 -11   7      380.90      335.66     40.30 o 
  -7 -11   7      378.33      370.70     60.22 o 
  -6 -11   7        2.25       -0.75     24.46 o 
  -5 -11   7        3.44       38.53     34.65 o 
  -4 -11   7        6.81       57.14     24.36 o 
  -3 -11   7      473.19      426.71     37.32 o 
  -2 -11   7      693.99      596.56     37.62 o 
  -1 -11   7      232.52      227.29     30.85 o 
   0 -11   7        1.08       50.47     41.08 o 
   1 -11   7      114.76       85.65     27.42 o 
   2 -11   7      124.22      124.60     26.20 o 
  -9 -10   7      281.11      246.83     26.72 o 
  -8 -10   7       49.86       42.20     27.45 o 
  -7 -10   7      231.95      225.23     47.56 o 
  -6 -10   7        6.97        2.59     27.74 o 
  -5 -10   7      428.89      441.37     26.34 o 
  -4 -10   7      229.17      223.10     38.54 o 
  -3 -10   7       42.63       37.06     26.98 o 
  -2 -10   7      187.16      153.98     37.88 o 
  -1 -10   7        1.13      -31.86     31.86 o 
   0 -10   7        0.99        5.73     22.02 o 
   1 -10   7      348.75      312.06     45.48 o 
   2 -10   7       26.18       40.06     20.60 o 
   3 -10   7        1.87       -3.90     20.16 o 
   4 -10   7       76.44       63.67     24.22 o 
 -10  -9   7        6.14       25.51     38.69 o 
  -9  -9   7       69.57       70.81     31.67 o 
  -8  -9   7      390.60      407.40     56.22 o 
  -7  -9   7      544.81      585.02     91.23 o 
  -6  -9   7        1.19        2.12     29.86 o 
  -5  -9   7       11.44        5.01     31.00 o 
  -4  -9   7       10.69      -16.61     29.79 o 
  -3  -9   7     1114.59     1011.60     29.47 o 
  -2  -9   7     3697.87     3349.53     39.53 o 
  -1  -9   7     1463.07     1481.68     70.20 o 
   0  -9   7        1.84       17.33     30.39 o 
   1  -9   7     1344.21     1412.18     96.82 o 
   2  -9   7       17.73       17.24     28.23 o 
   3  -9   7      402.73      387.54     22.79 o 
   4  -9   7      642.03      691.34     99.67 o 
   5  -9   7      285.25      281.85     25.55 o 
 -10  -8   7      126.31      133.64     31.84 o 
  -9  -8   7       77.87       60.65     39.55 o 
  -8  -8   7        7.31       12.73     39.75 o 
  -7  -8   7     1107.48     1238.86     52.72 o 
  -6  -8   7       29.62       31.30     55.67 o 
  -5  -8   7      218.91      205.65     26.86 o 
  -4  -8   7       87.67       45.92     35.71 o 
  -3  -8   7       21.59       72.40     36.61 o 
  -2  -8   7      577.11      541.53     27.48 o 
  -1  -8   7       15.01       32.84     29.82 o 
   0  -8   7       47.73       24.79     21.81 o 
   1  -8   7      266.19      272.92     33.38 o 
   2  -8   7      104.04      136.08     30.90 o 
   3  -8   7        2.34       27.88     22.86 o 
   4  -8   7       38.52       42.27     26.53 o 
   5  -8   7       32.67       23.00     23.65 o 
   6  -8   7      118.75      141.19     38.10 o 
 -11  -7   7       26.24       20.49     40.20 o 
 -10  -7   7       31.73       45.06     33.22 o 
  -9  -7   7       31.67       40.36     34.36 o 
  -8  -7   7        0.26      -21.71     35.34 o 
  -7  -7   7       38.74       48.85     36.73 o 
  -6  -7   7       56.09       51.67     31.39 o 
  -5  -7   7      564.94      523.70     45.66 o 
  -4  -7   7     1172.88     1341.11     65.90 o 
  -3  -7   7      632.39      621.77     42.32 o 
  -2  -7   7      353.21      319.01     36.13 o 
  -1  -7   7        0.69        8.69     24.18 o 
   0  -7   7      731.97      705.44     27.51 o 
   1  -7   7     1171.66     1213.35     78.41 o 
   2  -7   7     2374.55     2508.35     51.04 o 
   3  -7   7      234.73      263.27     20.41 o 
   4  -7   7      321.99      349.19     42.93 o 
   5  -7   7        4.38       21.18     32.38 o 
   6  -7   7      120.14      108.37     21.75 o 
   7  -7   7      670.69      589.36     75.15 o 
 -11  -6   7       11.24        4.69     41.51 o 
 -10  -6   7       60.65       46.98     24.45 o 
  -9  -6   7     1115.04     1082.07     41.97 o 
  -8  -6   7     1373.93     1441.38     45.42 o 
  -7  -6   7     1676.54     1552.31     41.35 o 
  -6  -6   7       50.66       52.45     33.63 o 
  -5  -6   7      116.42      107.03     43.51 o 
  -4  -6   7      152.64      173.16     36.86 o 
  -3  -6   7        6.72        3.88     44.49 o 
  -2  -6   7      523.60      473.88     28.95 o 
  -1  -6   7      111.19      122.59     34.99 o 
   0  -6   7      100.76       77.34     34.54 o 
   1  -6   7       10.15       14.98     24.30 o 
   2  -6   7      158.40      116.74     30.38 o 
   3  -6   7       12.09        2.44     24.54 o 
   4  -6   7      350.96      322.08     20.05 o 
   5  -6   7      155.35      175.74     56.13 o 
   6  -6   7      231.01      215.05     45.07 o 
   7  -6   7       11.42       -3.34     27.52 o 
   8  -6   7        1.13       -2.27     24.77 o 
 -11  -5   7        0.03        3.47     23.57 o 
 -10  -5   7       51.98      110.69     34.65 o 
  -9  -5   7       36.46       29.75     26.16 o 
  -8  -5   7       44.56        7.88     39.59 o 
  -7  -5   7       31.69       17.47     32.94 o 
  -6  -5   7      264.07      293.10     37.93 o 
  -5  -5   7     1572.53     1554.40     46.51 o 
  -4  -5   7     4001.39     4117.04     60.71 o 
  -3  -5   7       60.57       55.14     38.45 o 
  -2  -5   7       35.87       16.78     35.77 o 
  -1  -5   7     1606.03     1515.21     99.91 o 
   0  -5   7     1371.73     1234.69    132.51 o 
   1  -5   7     1604.81     1478.29    103.72 o 
   2  -5   7     6193.70     6321.11    329.77 o 
   3  -5   7     1288.67     1361.74     33.54 o 
   4  -5   7        2.60       11.71     23.17 o 
   5  -5   7        2.46      -10.60     23.96 o 
   6  -5   7        5.86      -22.88     22.88 o 
   7  -5   7      330.23      348.78     21.92 o 
   8  -5   7       53.37       56.08     21.49 o 
   9  -5   7      290.01      247.12     29.01 o 
 -11  -4   7      213.55      191.65     31.49 o 
 -10  -4   7        0.67        0.73     21.33 o 
  -9  -4   7     1005.51     1116.24     31.81 o 
  -8  -4   7        2.97       29.14     27.29 o 
  -7  -4   7      209.11      185.62     35.07 o 
  -6  -4   7      324.41      289.57     39.08 o 
  -5  -4   7      305.36      331.39     39.97 o 
  -4  -4   7     1650.82     1651.44     47.51 o 
  -3  -4   7      343.84      347.03     40.88 o 
  -2  -4   7     1460.26     1533.57    116.78 o 
  -1  -4   7       91.63       84.91     32.43 o 
   0  -4   7      547.91      551.35     35.34 o 
   1  -4   7       34.20       29.03     28.69 o 
   2  -4   7      155.01      182.65     28.65 o 
   3  -4   7      609.71      678.40     34.09 o 
   4  -4   7      963.49     1053.43     29.51 o 
   5  -4   7       74.48      118.05     21.85 o 
   6  -4   7      198.75      149.67     52.72 o 
   7  -4   7      125.85      129.34     64.41 o 
   8  -4   7      176.01      258.20     87.78 o 
   9  -4   7      742.99      743.67    100.60 o 
  10  -4   7      197.69      110.31     55.86 o 
 -11  -3   7        4.79       18.19     24.21 o 
 -10  -3   7       33.48       24.59     28.02 o 
  -9  -3   7        0.48      -16.83     24.51 o 
  -8  -3   7      113.87      167.37     30.95 o 
  -7  -3   7      740.82      722.10     22.10 o 
  -6  -3   7      319.61      319.32     39.16 o 
  -5  -3   7      103.47      121.63     22.70 o 
  -4  -3   7       45.25       58.98     40.16 o 
  -3  -3   7       28.76       32.69     39.63 o 
  -2  -3   7     9936.98    10102.90     74.96 o 
  -1  -3   7     8952.69     9507.25    226.01 o 
   0  -3   7     6276.75     6626.84    137.77 o 
   1  -3   7       61.86       84.87     34.25 o 
   2  -3   7        5.89       12.64     29.35 o 
   3  -3   7      832.04      810.60     35.21 o 
   4  -3   7        2.64      -16.24     27.85 o 
   5  -3   7     1974.74     1998.22    120.38 o 
   6  -3   7        1.56       12.69     25.87 o 
   7  -3   7     1002.37      988.44     24.47 o 
   8  -3   7      238.67      209.37     31.80 o 
   9  -3   7      194.74      250.94     47.82 o 
  10  -3   7       11.59       -6.75     23.37 o 
  11  -3   7      143.33      166.83     22.66 o 
 -10  -2   7       39.22       54.36     35.83 o 
  -9  -2   7     1102.21     1194.72     54.88 o 
  -8  -2   7       55.74       96.67     26.13 o 
  -7  -2   7       33.17       35.27     30.77 o 
  -6  -2   7       28.68       24.55     21.87 o 
  -5  -2   7      196.48      222.68     28.30 o 
  -4  -2   7     2052.09     2033.70    116.26 o 
  -3  -2   7      315.69      261.72     41.74 o 
  -2  -2   7     1580.97     1558.07     48.97 o 
  -1  -2   7      347.65      321.35     28.73 o 
   0  -2   7     1465.96     1448.96     53.75 o 
   1  -2   7      591.35      645.09     36.45 o 
   2  -2   7       80.26      100.82     29.21 o 
   3  -2   7      138.88      100.25     27.68 o 
   4  -2   7       48.11       24.82     23.82 o 
   5  -2   7      656.47      708.23     33.90 o 
   6  -2   7        0.32        1.06     22.11 o 
   7  -2   7       24.31       47.87     30.01 o 
   8  -2   7      700.36      731.66     23.02 o 
   9  -2   7      173.19      142.49     21.93 o 
  10  -2   7      639.92      646.18     24.20 o 
  11  -2   7        5.11      -22.35     22.35 o 
 -10  -1   7       55.41       25.25     25.60 o 
  -9  -1   7       14.08       59.33     27.70 o 
  -8  -1   7       72.15       79.87     29.78 o 
  -7  -1   7       30.57       21.15     25.64 o 
  -6  -1   7      278.99      276.30     24.05 o 
  -5  -1   7      338.76      318.86     30.54 o 
  -4  -1   7      504.17      474.26     25.16 o 
  -3  -1   7      888.80     1024.92     95.68 o 
  -2  -1   7     2405.23     2520.23    220.78 o 
  -1  -1   7     1342.05     1300.51     39.96 o 
   0  -1   7     6143.53     6461.86    351.37 o 
   1  -1   7       14.48        6.80     35.65 o 
   2  -1   7     1078.93     1080.55     56.59 o 
   3  -1   7     3508.61     3311.33    443.88 o 
   4  -1   7     1649.66     1746.60     97.28 o 
   5  -1   7     5275.06     5527.46    250.43 o 
   6  -1   7      658.45      665.87     38.92 o 
   7  -1   7     1430.35     1286.25     94.91 o 
   8  -1   7       92.10      110.82     28.60 o 
   9  -1   7       16.35       44.45     25.34 o 
  10  -1   7       33.71       49.99     22.75 o 
  11  -1   7      133.92      139.58     21.62 o 
  12  -1   7      252.05      220.64     27.49 o 
 -10   0   7       10.88        7.27     26.67 o 
  -9   0   7      388.05      520.57    114.22 o 
  -8   0   7      155.10      132.48     77.82 o 
  -7   0   7      771.66      713.90     22.35 o 
  -6   0   7      448.70      412.49     23.76 o 
  -5   0   7       35.26       36.46     36.90 o 
  -4   0   7      715.64      703.67     41.70 o 
  -3   0   7      426.50      429.88     34.41 o 
  -2   0   7      404.14      408.29     31.49 o 
  -1   0   7       34.97        5.59     35.89 o 
   0   0   7      109.94       62.31     70.05 o 
   1   0   7        0.01     3049.80   1714.69 o 
   2   0   7      438.98      497.27     37.69 o 
   3   0   7      225.55      204.65     35.53 o 
   4   0   7        0.14        5.13     31.36 o 
   5   0   7      224.71      222.75     29.71 o 
   6   0   7     1592.56     1655.78     36.83 o 
   7   0   7     2365.55     2463.70    186.30 o 
   8   0   7      898.23      940.95    104.96 o 
   9   0   7        9.68       -7.60     20.61 o 
  10   0   7      295.77      303.26     31.18 o 
  11   0   7      127.55      122.46     28.59 o 
  12   0   7       98.88       57.85     22.37 o 
  -9   1   7      290.59      263.33     23.39 o 
  -8   1   7      208.55      254.61     29.05 o 
  -7   1   7       55.28      112.57     29.43 o 
  -6   1   7       39.02       52.72     19.39 o 
  -5   1   7        2.42       24.07     31.45 o 
  -4   1   7     5866.52     5901.06    138.21 o 
  -3   1   7     1083.03      922.71     26.08 o 
  -2   1   7     1781.73     1656.74     29.63 o 
  -1   1   7     4225.90     4623.10    161.89 o 
   0   1   7      264.16      274.20     26.69 o 
   1   1   7       95.39      122.83     56.19 o 
   2   1   7     8186.08     8778.90    346.83 o 
   3   1   7     3713.24     3433.62     39.28 o 
   4   1   7      368.60      377.37     25.64 o 
   5   1   7     1169.35     1135.22     70.29 o 
   6   1   7      225.38      272.17     33.95 o 
   7   1   7      654.87      631.04     33.66 o 
   8   1   7      616.63      547.81     50.76 o 
   9   1   7     1101.14     1138.64     51.89 o 
  10   1   7     1262.25     1145.00    129.44 o 
  11   1   7      274.72      272.22     37.64 o 
  12   1   7        0.22        8.77     31.83 o 
  13   1   7      122.07      139.12     27.02 o 
  -9   2   7      720.62      653.18     45.85 o 
  -8   2   7      481.22      504.08     24.92 o 
  -7   2   7     1025.01     1039.88     79.07 o 
  -6   2   7      105.01       86.80     18.02 o 
  -5   2   7        2.87       11.41     25.16 o 
  -4   2   7      411.10      386.19     23.29 o 
  -3   2   7       79.77       90.26     20.36 o 
  -2   2   7      735.51      646.97     25.59 o 
  -1   2   7       16.57       -6.02     21.60 o 
   0   2   7      550.20      492.16     27.46 o 
   1   2   7       18.08      -10.87     36.31 o 
   2   2   7      152.75      176.11     28.47 o 
   3   2   7       42.58       76.28     31.22 o 
   4   2   7      257.66      306.76     33.49 o 
   5   2   7      948.00      798.01     36.79 o 
   6   2   7       39.60       15.73     26.76 o 
   7   2   7      268.25      247.32     32.99 o 
   8   2   7        0.53        2.53     40.51 o 
   9   2   7      926.64      975.20     66.86 o 
  10   2   7      232.86      193.98     19.07 o 
  11   2   7      169.31      158.72     49.23 o 
  12   2   7       59.81       25.98     23.68 o 
  13   2   7      188.51      131.97     22.56 o 
  -8   3   7       79.23      119.65     22.74 o 
  -7   3   7      109.91       98.31     20.53 o 
  -6   3   7      567.50      570.48     27.99 o 
  -5   3   7      689.97      674.44     23.40 o 
  -4   3   7     1100.47     1173.45     28.70 o 
  -3   3   7      282.75      303.32     20.90 o 
  -2   3   7       23.13       34.25     23.41 o 
  -1   3   7      413.76      334.46     24.93 o 
   0   3   7     2910.39     3022.57    147.38 o 
   1   3   7     1645.61     1612.92     39.52 o 
   2   3   7      563.12      516.97     45.79 o 
   3   3   7     5418.88     5189.31    133.68 o 
   4   3   7       44.14       55.17     25.36 o 
   5   3   7     2116.55     2102.92     55.96 o 
   6   3   7        1.58       14.74     28.89 o 
   7   3   7      198.50      192.55     26.44 o 
   8   3   7       43.34        8.78     26.49 o 
   9   3   7      354.23      352.43     26.18 o 
  10   3   7     2369.23     2295.80     32.45 o 
  11   3   7       65.92       95.53     30.53 o 
  12   3   7      407.20      363.90     37.67 o 
  13   3   7      336.00      283.10     30.42 o 
  -8   4   7      109.55      138.16     27.19 o 
  -7   4   7       48.30       53.70     57.12 o 
  -6   4   7       35.27       16.11     22.69 o 
  -5   4   7       74.36       42.43     67.35 o 
  -4   4   7      819.11      746.94     24.34 o 
  -3   4   7      433.81      425.70     20.68 o 
  -2   4   7     1547.72     1644.20     48.55 o 
  -1   4   7       45.05       28.12     23.52 o 
   0   4   7       44.54       28.23     29.32 o 
   1   4   7        4.72       -5.18     25.32 o 
   2   4   7       52.16       51.40     24.59 o 
   3   4   7      112.67       64.61     34.47 o 
   4   4   7     1731.33     1709.79     29.81 o 
   5   4   7        0.55        0.17     24.52 o 
   6   4   7      225.78      260.71     27.99 o 
   7   4   7      131.83      125.19     23.72 o 
   8   4   7      212.04      219.46     27.25 o 
   9   4   7      203.28      232.63     30.33 o 
  10   4   7      769.02      817.54     64.59 o 
  11   4   7      164.40      205.77     26.79 o 
  12   4   7      319.05      435.62     58.20 o 
  13   4   7       54.62        7.72     26.63 o 
  14   4   7       98.34       41.45     31.39 o 
  -7   5   7        1.53      -57.13     57.50 o 
  -6   5   7      225.42      191.76     20.49 o 
  -5   5   7      550.09      558.25     87.35 o 
  -4   5   7     1215.23     1223.24    122.42 o 
  -3   5   7      274.20      239.41     19.41 o 
  -2   5   7       61.41       52.22     22.21 o 
  -1   5   7       18.27      -20.42     23.75 o 
   0   5   7     5925.21     5803.83     36.07 o 
   1   5   7     6772.66     6988.99    326.22 o 
   2   5   7     1692.53     1771.39     37.59 o 
   3   5   7       33.09       55.30     24.92 o 
   4   5   7     3940.41     4023.24     91.51 o 
   5   5   7     1738.91     1668.85     63.88 o 
   6   5   7     5133.85     5662.56    155.32 o 
   7   5   7     5967.33     5983.51    432.57 o 
   8   5   7      331.84      323.62     27.72 o 
   9   5   7      186.09      197.98     30.39 o 
  10   5   7      107.32       71.09     23.18 o 
  11   5   7      128.28      122.13     31.47 o 
  12   5   7      787.00      801.55     26.85 o 
  13   5   7       52.48       46.39     22.45 o 
  14   5   7      173.03      193.17     26.39 o 
  -6   6   7      187.01      191.77     20.58 o 
  -5   6   7      193.60      199.80     49.58 o 
  -4   6   7     1274.72     1402.05     87.00 o 
  -3   6   7       53.12       56.02     19.05 o 
  -2   6   7        4.53       10.33     21.06 o 
  -1   6   7        0.62       23.17     27.24 o 
   0   6   7       92.30       82.62     23.10 o 
   1   6   7      278.05      261.26     29.18 o 
   2   6   7      437.22      409.46     25.05 o 
   3   6   7       64.76       64.14     31.75 o 
   4   6   7      435.36      467.08     28.88 o 
   5   6   7      383.96      410.35     38.80 o 
   6   6   7        1.20       12.91     25.70 o 
   7   6   7      176.72      152.20     30.29 o 
   8   6   7      856.88      882.00     31.45 o 
   9   6   7     1611.32     1648.18     32.26 o 
  10   6   7      470.34      484.97     26.26 o 
  11   6   7       14.21       58.82     26.33 o 
  12   6   7        2.47       12.96     26.18 o 
  13   6   7       51.73       10.26     27.13 o 
  14   6   7      241.81      250.65     29.68 o 
  -6   7   7        6.11        0.08     22.78 o 
  -5   7   7       13.12       19.28     19.31 o 
  -4   7   7      692.74      759.21     27.13 o 
  -3   7   7     1153.33     1221.16     60.18 o 
  -2   7   7     1941.57     1951.58     33.39 o 
  -1   7   7      534.68      598.56     22.77 o 
   0   7   7      227.40      190.07     19.55 o 
   1   7   7       83.14      122.09     19.65 o 
   2   7   7       81.59      114.72     35.72 o 
   3   7   7     2899.18     2975.15     31.55 o 
   4   7   7      128.16      152.31     30.63 o 
   5   7   7     2733.75     2658.96    179.54 o 
   6   7   7      698.52      680.84     31.45 o 
   7   7   7      761.11      818.15     64.91 o 
   8   7   7      584.19      544.18     27.31 o 
   9   7   7      191.21      178.83     25.18 o 
  10   7   7     1016.83     1006.32     25.38 o 
  11   7   7      246.73      281.52     36.33 o 
  12   7   7       23.67        4.15     32.97 o 
  13   7   7        5.88       -0.67     27.43 o 
  14   7   7      261.08      245.71     36.71 o 
  -5   8   7       24.51      -20.22     20.22 o 
  -4   8   7      614.80      587.91     74.51 o 
  -3   8   7        0.70       15.63     25.32 o 
  -2   8   7        9.69       21.97     43.93 o 
  -1   8   7       15.47       -4.55     23.37 o 
   0   8   7      129.34      159.34     59.41 o 
   1   8   7      368.19      381.77     22.85 o 
   2   8   7        1.10      -10.56     26.39 o 
   3   8   7       23.95       10.35     26.83 o 
   4   8   7       54.75       29.80     37.31 o 
   5   8   7       18.36       25.55     24.81 o 
   6   8   7       82.33      104.35     28.20 o 
   7   8   7      734.94      681.62     29.45 o 
   8   8   7      845.28      853.79     63.52 o 
   9   8   7      628.94      605.64     33.62 o 
  10   8   7       68.28      114.20     39.14 o 
  11   8   7       10.36       55.63     45.91 o 
  12   8   7       59.32       77.10     30.57 o 
  13   8   7      351.52      342.87     41.32 o 
  14   8   7      473.08      507.14     37.03 o 
  -4   9   7        0.53       13.41     44.24 o 
  -3   9   7       47.12       27.84     26.41 o 
  -2   9   7      493.49      500.38     30.40 o 
  -1   9   7     1754.52     1871.77     62.20 o 
   0   9   7      533.86      595.88     24.30 o 
   1   9   7      392.58      390.55     23.15 o 
   2   9   7       19.62        3.02     19.78 o 
   3   9   7     1753.31     1822.25     74.27 o 
   4   9   7      452.22      460.30     27.33 o 
   5   9   7      368.36      390.98     54.17 o 
   6   9   7        4.63       22.33     20.00 o 
   7   9   7      256.13      230.23     25.01 o 
   8   9   7      118.15       75.26     28.28 o 
   9   9   7       48.87       29.35     38.86 o 
  10   9   7     2074.67     2196.71     54.42 o 
  11   9   7      132.35       76.98     44.57 o 
  12   9   7      474.67      426.51     32.01 o 
  13   9   7        2.66       -6.00     27.63 o 
  14   9   7       80.42       54.69     46.28 o 
  -3  10   7       25.33      102.08     43.79 o 
  -2  10   7       83.72       64.44     23.75 o 
  -1  10   7      399.95      390.41     18.72 o 
   0  10   7       23.79       41.08     45.42 o 
   1  10   7       21.80       37.63     18.84 o 
   2  10   7       75.64       69.42     53.37 o 
   3  10   7      149.87      163.70     18.92 o 
   4  10   7       86.30       79.96     26.51 o 
   5  10   7        2.35        7.84     18.34 o 
   6  10   7      309.39      339.43     23.15 o 
   7  10   7        7.05       29.16     19.93 o 
   8  10   7       21.62       19.02     15.19 o 
   9  10   7       42.64       39.10     46.32 o 
  10  10   7       47.20       42.94     30.81 o 
  11  10   7       47.01       54.53     29.88 o 
  12  10   7      849.86      899.35     43.26 o 
  13  10   7      875.69      858.28     41.99 o 
  -1  11   7        1.61       -5.32     16.07 o 
   0  11   7      127.19      124.23     17.23 o 
   1  11   7     1335.59     1347.19     83.36 o 
   2  11   7     2157.18     2274.78     44.84 o 
   3  11   7     2180.08     2349.61     44.46 o 
   4  11   7       34.86       66.64     26.56 o 
   5  11   7      205.35      178.92     26.53 o 
   6  11   7      180.76      197.52     23.67 o 
   7  11   7     1358.47     1580.85     73.79 o 
   8  11   7     1615.22     1804.74    102.98 o 
   9  11   7       23.03       65.06     43.10 o 
  10  11   7        2.66       31.10     41.63 o 
  11  11   7      212.71      290.28     40.74 o 
  12  11   7      519.29      540.40     40.10 o 
  13  11   7      300.92      316.68     45.85 o 
   0  12   7       23.66       32.60     22.73 o 
   1  12   7       23.71       -7.24     23.57 o 
   2  12   7       81.70       84.36     19.82 o 
   3  12   7        4.45     1021.26    548.11 o 
   4  12   7       22.54       10.91     25.13 o 
   5  12   7        0.87       -7.16     22.72 o 
   6  12   7       30.84       23.99     24.57 o 
   7  12   7       25.73       53.55     27.02 o 
   8  12   7       60.42       46.82     23.31 o 
   9  12   7       83.76      131.39     39.75 o 
  10  12   7      277.80      253.19     38.29 o 
  11  12   7       72.51       72.12     33.79 o 
  12  12   7       49.02       47.30     39.10 o 
   2  13   7      400.13      391.40     62.73 o 
   3  13   7      344.02      285.23     20.70 o 
   4  13   7       50.44       93.23     26.14 o 
   5  13   7        2.75       16.10     17.42 o 
   6  13   7      491.98      518.93     30.16 o 
   7  13   7      522.72      586.37     34.87 o 
   8  13   7      791.40      869.91     34.76 o 
  10  13   7      270.39      253.60     33.35 o 
  11  13   7       99.16       88.82     38.98 o 
   5  14   7       23.94        0.97     24.96 o 
   6  14   7        0.27      -13.39     24.82 o 
   7  14   7        5.74       16.41     28.67 o 
   8  14   7       21.75       27.67     34.08 o 
  -6 -12   8       96.12      125.77     30.27 o 
  -5 -12   8       12.28       -8.73     40.08 o 
  -4 -12   8        2.80        0.41     40.32 o 
  -3 -12   8       10.25       30.04     40.24 o 
  -2 -12   8      176.92      167.56     40.37 o 
  -1 -12   8      311.94      245.28     29.76 o 
  -8 -11   8      149.46      134.61     26.25 o 
  -7 -11   8      832.47      807.09     51.77 o 
  -6 -11   8       76.96       78.16     25.45 o 
  -5 -11   8       43.11       38.09     20.65 o 
  -4 -11   8       24.91       72.32     33.75 o 
  -3 -11   8        0.14       53.63     34.04 o 
  -2 -11   8       30.62       13.88     24.32 o 
  -1 -11   8        0.56       25.72     22.50 o 
   0 -11   8        8.17        6.06     27.13 o 
   1 -11   8       21.89        7.53     29.09 o 
  -9 -10   8       60.66       52.22     31.63 o 
  -8 -10   8       82.61       58.59     22.81 o 
  -7 -10   8       25.44       30.95     24.59 o 
  -6 -10   8       40.20       32.72     27.53 o 
  -5 -10   8     1288.31     1257.39    198.96 o 
  -4 -10   8     1934.55     1929.19     45.73 o 
  -3 -10   8      258.92      292.50     27.23 o 
  -2 -10   8       17.42       16.08     36.53 o 
  -1 -10   8      356.12      363.70     31.54 o 
   0 -10   8        3.12       -1.58     23.96 o 
   1 -10   8       65.38       77.22     21.54 o 
   2 -10   8      771.94      827.82     99.48 o 
   3 -10   8      591.22      647.82     30.13 o 
  -9  -9   8      202.89      186.88     33.19 o 
  -8  -9   8       37.92       44.41     44.12 o 
  -7  -9   8     1126.00     1086.34    141.39 o 
  -6  -9   8       72.19       63.85     29.45 o 
  -5  -9   8      102.38       91.80     30.54 o 
  -4  -9   8       68.25       24.94     40.04 o 
  -3  -9   8       26.16       17.55     40.69 o 
  -2  -9   8       46.39       63.34     28.49 o 
  -1  -9   8        2.12       -0.47     24.55 o 
   0  -9   8        1.60        2.04     29.48 o 
   1  -9   8       47.41       33.35     30.57 o 
   2  -9   8       36.36       33.15     22.22 o 
   3  -9   8       23.50       -6.90     27.03 o 
   4  -9   8      154.71      149.04     20.49 o 
   5  -9   8      179.46      164.06     31.22 o 
 -10  -8   8        1.62      -31.30     36.16 o 
  -9  -8   8       25.48       17.35     34.61 o 
  -8  -8   8      126.38      116.37     35.96 o 
  -7  -8   8      252.76      289.28     39.07 o 
  -6  -8   8      120.35      135.72     45.96 o 
  -5  -8   8        3.52        0.98     32.32 o 
  -4  -8   8      371.61      383.57     39.24 o 
  -3  -8   8      237.96      211.80     35.27 o 
  -2  -8   8     2097.40     1906.02     31.84 o 
  -1  -8   8      330.16      315.16     29.26 o 
   0  -8   8      306.72      293.42     21.95 o 
   1  -8   8      134.63      128.77     28.24 o 
   2  -8   8       93.08      143.91     30.23 o 
   3  -8   8      550.63      526.78     30.10 o 
   4  -8   8      366.89      395.39     22.95 o 
   5  -8   8      234.59      245.16     21.51 o 
   6  -8   8        6.91      -37.04     37.04 o 
 -10  -7   8       22.65       33.14     35.83 o 
  -9  -7   8     1011.44      961.28     39.18 o 
  -8  -7   8      143.94      130.82     34.29 o 
  -7  -7   8      291.67      298.48     44.75 o 
  -6  -7   8       19.07       24.77     41.71 o 
  -5  -7   8      184.44      187.29     39.03 o 
  -4  -7   8      630.22      617.20     46.73 o 
  -3  -7   8        1.26      -15.02     27.06 o 
  -2  -7   8      820.13      778.70     35.36 o 
  -1  -7   8        8.91       20.30     24.97 o 
   0  -7   8      247.83      248.14     24.08 o 
   1  -7   8       13.51       17.67     26.59 o 
   2  -7   8        6.46       10.74     25.94 o 
   3  -7   8       78.81       87.56     19.56 o 
   4  -7   8      107.02      108.67     24.05 o 
   5  -7   8        0.44      -21.96     21.96 o 
   6  -7   8        0.10       28.11     18.84 o 
   7  -7   8        2.29       14.96     19.72 o 
 -10  -6   8       29.00       26.86     33.02 o 
  -9  -6   8       18.86       10.12     24.53 o 
  -8  -6   8      137.28      156.62     36.86 o 
  -7  -6   8     1549.73     1567.47     45.84 o 
  -6  -6   8      768.81      772.93     37.14 o 
  -5  -6   8       23.81       26.04     32.81 o 
  -4  -6   8      103.82      127.03     43.35 o 
  -3  -6   8      414.40      467.71     39.08 o 
  -2  -6   8      361.67      310.90     37.34 o 
  -1  -6   8     2298.77     2115.29    142.89 o 
   0  -6   8     3763.74     3786.85    254.23 o 
   1  -6   8      998.50     1036.57     92.98 o 
   2  -6   8       29.81       13.04     23.65 o 
   3  -6   8       27.07       35.05     21.59 o 
   4  -6   8       99.13      104.06     20.09 o 
   5  -6   8      706.52      826.53     72.54 o 
   6  -6   8      287.42      331.52     29.01 o 
   7  -6   8      589.06      583.42     23.48 o 
   8  -6   8       31.95       -0.02     19.79 o 
 -10  -5   8       16.38      -23.88     23.88 o 
  -9  -5   8      165.07      153.15     36.04 o 
  -8  -5   8        9.00       21.14     37.02 o 
  -7  -5   8      147.18       90.17     36.70 o 
  -6  -5   8      678.22      718.29     37.13 o 
  -5  -5   8      461.00      413.45     37.90 o 
  -4  -5   8     1936.50     1862.31     46.95 o 
  -3  -5   8        6.11       14.45     36.45 o 
  -2  -5   8      277.52      285.60     32.23 o 
  -1  -5   8       96.28      104.60     31.58 o 
   0  -5   8        8.91       24.06     27.16 o 
   1  -5   8       50.26       46.51     32.32 o 
   2  -5   8      342.94      335.94     29.26 o 
   3  -5   8       53.75       41.58     24.06 o 
   4  -5   8      134.16      203.58     41.82 o 
   5  -5   8        1.39       -1.24     22.21 o 
   6  -5   8       35.47       20.11     30.88 o 
   7  -5   8       10.01       25.17     57.50 o 
   8  -5   8       26.57       -7.41     44.87 o 
   9  -5   8      280.30      242.60     18.98 o 
 -10  -4   8       96.79       95.40     29.82 o 
  -9  -4   8      161.61      165.26     30.98 o 
  -8  -4   8       12.65       16.62     21.55 o 
  -7  -4   8       12.93       -3.06     31.38 o 
  -6  -4   8       13.73        6.33     34.61 o 
  -5  -4   8        2.69        0.98     36.61 o 
  -4  -4   8     2304.33     2346.62     48.74 o 
  -3  -4   8     2492.89     2685.30     51.84 o 
  -2  -4   8     7805.86     8230.54    507.22 o 
  -1  -4   8     1181.38     1182.54     32.62 o 
   0  -4   8       26.41        5.14     31.61 o 
   1  -4   8     1970.58     2071.37    151.72 o 
   2  -4   8      284.88      246.72     28.71 o 
   3  -4   8     5946.70     6330.73    627.76 o 
   4  -4   8     1082.69     1032.59     76.98 o 
   5  -4   8      197.33      174.11     25.17 o 
   6  -4   8      757.63      732.70     24.66 o 
   7  -4   8      161.44      241.83     84.09 o 
   8  -4   8     1797.25     1814.76    106.56 o 
   9  -4   8      580.56      554.40     24.65 o 
  10  -4   8       99.84       80.31     38.12 o 
 -10  -3   8      137.52      136.11     25.63 o 
  -9  -3   8       24.52       30.86     31.63 o 
  -8  -3   8       25.12       29.01     26.27 o 
  -7  -3   8      311.97      352.89     31.60 o 
  -6  -3   8      743.89      739.84     27.21 o 
  -5  -3   8        3.20       17.10     37.26 o 
  -4  -3   8      843.30      839.58     32.24 o 
  -3  -3   8      107.16      136.91     39.02 o 
  -2  -3   8      595.87      605.45     41.88 o 
  -1  -3   8      125.17       97.65     33.54 o 
   0  -3   8      110.32      123.33     32.31 o 
   1  -3   8       86.77      124.34     32.06 o 
   2  -3   8       33.98       27.15     33.26 o 
   3  -3   8      343.45      358.47     27.11 o 
   4  -3   8      562.29      638.57     33.86 o 
   5  -3   8        3.94      -23.63     23.84 o 
   6  -3   8      228.47      251.00     23.74 o 
   7  -3   8     1654.06     1737.89     26.99 o 
   8  -3   8       15.10       55.28     38.61 o 
   9  -3   8       25.03      -13.69     20.57 o 
  10  -3   8       30.69        9.26     22.52 o 
 -10  -2   8        0.04      -28.93     28.93 o 
  -9  -2   8      105.80       87.60     19.81 o 
  -8  -2   8      289.41      366.12     22.92 o 
  -7  -2   8        8.59       28.27     21.55 o 
  -6  -2   8      215.27      241.01     29.45 o 
  -5  -2   8       59.50       35.78     21.41 o 
  -4  -2   8     1495.03     1718.02    204.29 o 
  -3  -2   8     2760.69     2815.85     50.61 o 
  -2  -2   8     2533.02     2279.03     49.62 o 
  -1  -2   8      443.31      432.91     30.68 o 
   0  -2   8       18.98       25.39     25.65 o 
   1  -2   8      457.84      484.90     34.85 o 
   2  -2   8     1667.26     1840.18     38.41 o 
   3  -2   8    13060.98    13204.26   1060.27 o 
   4  -2   8     3150.61     2950.91    252.10 o 
   5  -2   8     1079.16     1031.96     78.72 o 
   6  -2   8      523.34      516.44     22.87 o 
   7  -2   8      732.26      753.51     24.89 o 
   8  -2   8       76.57        8.11     25.72 o 
   9  -2   8       87.28      105.99     25.77 o 
  10  -2   8     1165.01     1097.50    105.39 o 
  11  -2   8       11.39      -41.02     41.02 o 
 -10  -1   8       14.93        7.88     34.85 o 
  -9  -1   8      101.24      123.90     40.39 o 
  -8  -1   8      878.77      886.21     31.26 o 
  -7  -1   8      320.71      359.85     35.83 o 
  -6  -1   8      656.39      635.59     26.11 o 
  -5  -1   8     1186.56     1104.74     29.66 o 
  -4  -1   8      712.72      744.73     40.55 o 
  -3  -1   8      100.81      137.77     23.10 o 
  -2  -1   8     1605.90     1537.34     36.64 o 
  -1  -1   8        0.63        8.56     34.20 o 
   0  -1   8        2.32       29.35     43.87 o 
   1  -1   8      186.83      181.72     26.96 o 
   2  -1   8       75.98      101.49     24.63 o 
   3  -1   8      192.19      192.18     56.42 o 
   4  -1   8     1452.63     1462.53     85.03 o 
   5  -1   8      814.57      756.53     25.99 o 
   6  -1   8      272.66      264.46     32.47 o 
   7  -1   8        5.23       14.86     29.71 o 
   8  -1   8      153.69      191.48     27.75 o 
   9  -1   8        4.52       44.36     26.68 o 
  10  -1   8        0.70        3.02     28.97 o 
  11  -1   8      111.10       72.67     23.28 o 
  12  -1   8       44.80       10.39     31.64 o 
  -9   0   8       13.75       66.66     26.40 o 
  -8   0   8        5.17       12.18     29.85 o 
  -7   0   8      119.18      123.51     48.92 o 
  -6   0   8       85.71      103.24     16.87 o 
  -5   0   8      433.27      430.06     23.13 o 
  -4   0   8     1240.16     1324.55     30.87 o 
  -3   0   8      537.68      645.76     26.88 o 
  -2   0   8      578.11      689.62     34.10 o 
  -1   0   8      100.35      170.88     26.96 o 
   0   0   8       40.56       26.19     34.96 o 
   1   0   8    17021.99    18509.71    501.24 o 
   2   0   8     3568.80     4148.19     40.68 o 
   3   0   8     4482.95     4872.50     69.49 o 
   4   0   8     4669.60     4939.73    390.29 o 
   5   0   8      876.45      789.54     53.41 o 
   6   0   8     3596.15     3655.10    205.13 o 
   7   0   8     5503.85     5719.19    137.13 o 
   8   0   8      196.12      213.49     29.69 o 
   9   0   8      732.32      695.19     39.40 o 
  10   0   8        9.25       10.29     50.53 o 
  11   0   8        0.23      -21.18     22.47 o 
  12   0   8      372.57      387.05     21.69 o 
  -9   1   8      380.45      359.79     26.51 o 
  -8   1   8     1272.35     1299.88     27.22 o 
  -7   1   8        7.92       37.65     39.85 o 
  -6   1   8       82.07       45.05     32.63 o 
  -5   1   8      682.15      620.01     20.49 o 
  -4   1   8     1295.41     1318.18     60.42 o 
  -3   1   8      259.23      240.47     23.68 o 
  -2   1   8      466.58      495.32     26.20 o 
  -1   1   8      368.14      288.95     47.66 o 
   0   1   8      259.83      244.52     25.79 o 
   1   1   8      843.65      774.86     27.43 o 
   2   1   8      653.83      646.11     35.75 o 
   3   1   8      949.52     1048.22     32.55 o 
   4   1   8     2683.64     2849.59     40.96 o 
   5   1   8      102.76       96.38     26.64 o 
   6   1   8      403.00      412.46     33.95 o 
   7   1   8      298.30      320.67     27.87 o 
   8   1   8        3.16      -13.44     33.40 o 
   9   1   8      468.92      548.24     24.73 o 
  10   1   8     1456.64     1657.08     79.67 o 
  11   1   8      207.02      256.21     29.18 o 
  12   1   8        1.05      -24.06     25.06 o 
  13   1   8       34.89       21.98     24.72 o 
  -8   2   8      243.05      197.09     37.43 o 
  -7   2   8        0.26      -28.63     28.63 o 
  -6   2   8        1.74       16.38     21.79 o 
  -5   2   8        8.26       -9.46     20.11 o 
  -4   2   8     1204.19     1177.03     25.35 o 
  -3   2   8      481.25      515.29     21.34 o 
  -2   2   8       20.55       17.38     28.22 o 
  -1   2   8      777.97      813.54     48.80 o 
   0   2   8      270.61      227.18     30.95 o 
   1   2   8     5334.87     5060.99    206.28 o 
   2   2   8      158.06      129.58     40.13 o 
   3   2   8     9447.25     9693.63    282.50 o 
   4   2   8      514.42      562.06     78.34 o 
   5   2   8       36.71       24.85     22.87 o 
   6   2   8        2.16      -21.32     25.82 o 
   7   2   8     2316.33     2382.13    129.10 o 
   8   2   8     3908.02     3838.28    158.02 o 
   9   2   8      389.44      430.16     24.06 o 
  10   2   8      303.03      267.61     18.95 o 
  11   2   8      710.88      824.29     65.58 o 
  12   2   8        0.38       35.68     23.32 o 
  13   2   8       13.66      -10.85     21.62 o 
  -8   3   8       56.09       54.16     18.07 o 
  -7   3   8      251.51      182.01     25.23 o 
  -6   3   8      526.13      492.81     40.67 o 
  -5   3   8       73.32       65.97     18.63 o 
  -4   3   8     2650.82     2633.99     85.16 o 
  -3   3   8       65.50       52.52     19.35 o 
  -2   3   8       19.36       32.19     28.33 o 
  -1   3   8        3.95        8.89     19.90 o 
   0   3   8       20.53       16.00     20.60 o 
   1   3   8      290.81      265.78     31.01 o 
   2   3   8      358.04      335.18     56.88 o 
   3   3   8        4.42       10.69     29.60 o 
   4   3   8      293.75      287.08     33.97 o 
   5   3   8      199.71      208.44     31.94 o 
   6   3   8      284.31      278.15     39.83 o 
   7   3   8      238.07      305.47     45.85 o 
   8   3   8     1078.87      980.99    155.04 o 
   9   3   8     1028.07     1018.12     56.44 o 
  10   3   8      171.47      181.56     22.22 o 
  11   3   8       13.79       75.66     53.93 o 
  12   3   8       29.94       23.59     22.04 o 
  13   3   8      138.18      146.19     28.04 o 
  -7   4   8      464.38      412.20     32.93 o 
  -6   4   8        4.78      -25.34     25.34 o 
  -5   4   8      516.99      483.40     75.69 o 
  -4   4   8      106.32      128.90     16.75 o 
  -3   4   8     1462.77     1591.87     61.96 o 
  -2   4   8     3616.85     3612.62    152.55 o 
  -1   4   8     4683.97     4951.96     68.96 o 
   0   4   8      210.23      263.15     23.97 o 
   1   4   8      153.46      197.42     23.52 o 
   2   4   8      132.38      123.63     23.69 o 
   3   4   8     6219.61     6477.92    246.23 o 
   4   4   8     4226.19     3967.68     34.36 o 
   5   4   8     1982.06     1939.49     38.41 o 
   6   4   8     2028.45     1982.90     28.06 o 
   7   4   8      104.78      124.07     32.37 o 
   8   4   8      348.77      351.91     41.53 o 
   9   4   8       43.75       23.38     29.35 o 
  10   4   8     2631.76     2601.66     34.11 o 
  11   4   8       39.29        5.68     30.56 o 
  12   4   8       24.03       16.13     24.10 o 
  13   4   8       51.90       48.28     26.35 o 
  -7   5   8       50.50       -7.77     23.42 o 
  -6   5   8      670.68      642.70     26.59 o 
  -5   5   8       27.82       32.24     27.06 o 
  -4   5   8      650.40      721.98     29.30 o 
  -3   5   8       50.35       51.82     19.62 o 
  -2   5   8       46.16       25.99     26.91 o 
  -1   5   8        0.56       -0.94     27.56 o 
   0   5   8        2.47        2.50     32.51 o 
   1   5   8      335.75      307.66     24.83 o 
   2   5   8        6.19       31.48     31.55 o 
   3   5   8      324.85      359.21     25.55 o 
   4   5   8        6.27      -25.41     31.15 o 
   5   5   8        8.96       22.34     26.42 o 
   6   5   8      383.61      413.93     27.14 o 
   7   5   8     1206.45     1190.89     81.69 o 
   8   5   8      476.01      426.15     32.57 o 
   9   5   8      167.27      116.23     25.70 o 
  10   5   8       33.79       13.65     26.67 o 
  11   5   8       60.36       43.76     26.24 o 
  12   5   8       45.77       62.69     24.28 o 
  13   5   8      108.13       95.02     27.71 o 
  14   5   8       45.46       33.49     31.54 o 
  -6   6   8      263.68      253.92     22.58 o 
  -5   6   8      293.23      282.75     18.34 o 
  -4   6   8      801.06      778.54     20.93 o 
  -3   6   8      438.07      432.99     24.60 o 
  -2   6   8       31.93       59.92     24.25 o 
  -1   6   8       19.00       28.71     19.03 o 
   0   6   8      594.89      627.34     26.82 o 
   1   6   8      225.60      230.54     28.78 o 
   2   6   8      929.89      976.65     26.10 o 
   3   6   8     5485.09     5543.77    135.16 o 
   4   6   8     1009.68     1078.30     97.08 o 
   5   6   8      452.05      441.45     25.04 o 
   6   6   8     1844.47     1917.23     34.72 o 
   7   6   8      409.99      384.82     30.42 o 
   8   6   8      930.12      858.07     45.36 o 
   9   6   8      259.10      335.70     79.98 o 
  10   6   8      875.84      869.67     29.94 o 
  11   6   8       64.49       90.28     30.86 o 
  12   6   8      627.83      657.27     29.79 o 
  13   6   8      156.56      121.13     28.25 o 
  14   6   8       22.52       23.76     35.04 o 
  -5   7   8        2.43      -18.90     18.90 o 
  -4   7   8       33.29       32.75     45.83 o 
  -3   7   8       72.89       51.67     21.68 o 
  -2   7   8      156.31      187.83     26.00 o 
  -1   7   8      904.21      888.18     22.31 o 
   0   7   8        0.34       -1.60     35.14 o 
   1   7   8       31.66       45.77     18.90 o 
   2   7   8      267.71      259.28     27.99 o 
   3   7   8      205.45      183.91     31.11 o 
   4   7   8        5.05       16.10     30.32 o 
   5   7   8      211.76      228.55     30.24 o 
   6   7   8      936.90      953.41     38.36 o 
   7   7   8      881.47      885.62     30.67 o 
   8   7   8       56.52       68.81     22.60 o 
   9   7   8       15.82       -8.61     22.61 o 
  10   7   8        7.97       -8.72     20.15 o 
  11   7   8      155.66      154.38     30.27 o 
  12   7   8      762.11      765.40     50.02 o 
  13   7   8      808.90      793.55     33.43 o 
  14   7   8      187.35      218.56     30.51 o 
  -4   8   8     1110.94     1001.72     46.50 o 
  -3   8   8     1200.50     1127.49    103.98 o 
  -2   8   8      101.88      102.30     18.71 o 
  -1   8   8        3.06       27.87     19.53 o 
   0   8   8       50.61       87.27     18.69 o 
   1   8   8     1507.40     1424.18     24.96 o 
   2   8   8     1678.92     1780.00     30.59 o 
   3   8   8     3011.45     3438.17    130.05 o 
   4   8   8      103.99      119.34     28.76 o 
   5   8   8     2018.67     1994.41     82.50 o 
   6   8   8       26.42       20.38     22.11 o 
   7   8   8      429.82      448.69     23.51 o 
   8   8   8     6365.82     6354.16    274.00 o 
   9   8   8      644.33      616.81     24.87 o 
  10   8   8     1011.91      983.80     32.15 o 
  11   8   8      494.11      522.74     27.40 o 
  12   8   8       28.34       19.64     28.73 o 
  13   8   8      134.63      113.75     22.90 o 
  14   8   8      201.03      175.39     32.60 o 
  -3   9   8      110.93       78.52     27.57 o 
  -2   9   8       84.91       79.19     20.36 o 
  -1   9   8      404.77      411.58     29.93 o 
   0   9   8       24.52       63.67     32.49 o 
   1   9   8       22.59       12.36     18.91 o 
   2   9   8       11.31       17.30     29.12 o 
   3   9   8        8.69        2.12     24.24 o 
   4   9   8       26.97       58.94     24.88 o 
   5   9   8      152.95      155.21     19.95 o 
   6   9   8      120.96      107.91     26.86 o 
   7   9   8       12.46       -0.29     25.72 o 
   8   9   8       15.75       50.69     19.14 o 
   9   9   8      535.09      481.69     29.73 o 
  10   9   8      987.99     1017.16     49.65 o 
  11   9   8      573.63      578.94     46.03 o 
  12   9   8      159.03      179.16     42.53 o 
  13   9   8      165.87      219.77     39.64 o 
  -2  10   8      123.89      111.15     19.00 o 
  -1  10   8     1026.90     1613.51    527.86 o 
   0  10   8      904.35      928.65     23.91 o 
   1  10   8      368.54      431.44     45.87 o 
   2  10   8       76.50       54.37     26.97 o 
   3  10   8      368.61      405.21     20.87 o 
   4  10   8      727.76      644.22     21.26 o 
   5  10   8       20.20        9.99     16.05 o 
   6  10   8      646.70      739.98     23.31 o 
   7  10   8        6.27      -22.41     22.41 o 
   8  10   8      687.82      715.38     39.70 o 
   9  10   8       47.07      -17.51     33.06 o 
  10  10   8      389.93      446.24     45.20 o 
  11  10   8        6.42       40.89     29.63 o 
  12  10   8       51.94       61.38     39.47 o 
  13  10   8      139.87      163.27     38.00 o 
  -1  11   8       11.45       16.92     22.87 o 
   0  11   8      114.73       85.23     19.61 o 
   1  11   8        0.12      -29.86     41.67 o 
   2  11   8       87.48      106.41     25.50 o 
   3  11   8       24.45       26.21     25.82 o 
   4  11   8        9.15       15.44     21.64 o 
   5  11   8      141.84      135.67     26.77 o 
   6  11   8        5.03        4.79     20.34 o 
   7  11   8      199.30      240.36     47.62 o 
   8  11   8        6.72        2.53     17.99 o 
   9  11   8      230.02      239.06     31.64 o 
  10  11   8       86.04      121.79     41.63 o 
  11  11   8      225.56      228.60     30.21 o 
  12  11   8        4.14      -15.22     37.75 o 
  13  11   8       39.22       52.94     45.26 o 
   1  12   8      241.34      230.14     74.79 o 
   2  12   8        4.14       11.56     24.73 o 
   3  12   8        1.30        9.31     24.12 o 
   4  12   8       53.82      262.41    162.42 o 
   5  12   8      435.52      456.88     26.71 o 
   6  12   8     1725.02     1894.35     89.23 o 
   7  12   8      507.14      587.54     30.54 o 
   8  12   8       32.91       56.24     22.56 o 
   9  12   8        0.90      -36.04     40.85 o 
  10  12   8       87.95      103.06     38.98 o 
  11  12   8      213.65      188.80     38.25 o 
  12  12   8        5.34      -29.18     42.57 o 
   3  13   8        1.88       21.92     28.59 o 
   4  13   8       12.50        4.29     22.85 o 
   5  13   8        0.32       -3.04     22.82 o 
   6  13   8        2.88       15.97     15.62 o 
   7  13   8      328.62      340.08     22.11 o 
   8  13   8      227.74      202.03     28.00 o 
  10  13   8        9.80      -11.71     42.81 o 
  11  13   8        9.13       31.18     39.67 o 
   7  14   8      397.70      475.35     25.96 o 
   8  14   8       50.02       81.55     32.37 o 
  -6 -11   9      453.64      503.36     44.44 o 
  -5 -11   9      165.06      144.71     25.98 o 
  -4 -11   9       12.71       18.49     33.30 o 
  -3 -11   9      153.25      143.11     34.17 o 
  -2 -11   9       12.49      -24.45     33.51 o 
  -1 -11   9      213.97      272.40     33.31 o 
   0 -11   9      623.87      526.20    124.78 o 
   1 -11   9      232.63      213.54     25.09 o 
  -8 -10   9      304.93      319.19     37.56 o 
  -7 -10   9        6.86      -10.00     23.75 o 
  -6 -10   9      202.82      197.14     27.32 o 
  -5 -10   9       18.84       21.47     44.06 o 
  -4 -10   9      616.59      525.08     39.04 o 
  -3 -10   9        1.39      -34.20     35.75 o 
  -2 -10   9       38.37      -15.35     35.79 o 
  -1 -10   9        2.89       21.02     22.59 o 
   0 -10   9      106.62       97.15     29.03 o 
   1 -10   9       65.76       87.43     26.30 o 
   2 -10   9       26.90       16.13     19.73 o 
   3 -10   9      119.78      114.81     36.49 o 
  -9  -9   9        7.03       -6.98     37.91 o 
  -8  -9   9        3.46       -0.29     34.24 o 
  -7  -9   9      141.51      147.90     40.61 o 
  -6  -9   9      533.15      549.47     77.90 o 
  -5  -9   9      452.97      505.67     80.38 o 
  -4  -9   9      199.25      203.45     43.82 o 
  -3  -9   9        0.55       22.04     38.65 o 
  -2  -9   9        1.59       20.77     38.28 o 
  -1  -9   9      207.31      199.95     24.97 o 
   0  -9   9      565.95      576.36     25.59 o 
   1  -9   9      737.20      833.49     59.25 o 
   2  -9   9       48.34       76.06     27.40 o 
   3  -9   9       99.48       80.46     35.37 o 
   4  -9   9        7.16       -1.21     39.02 o 
  -9  -8   9       39.93       22.77     28.90 o 
  -8  -8   9       18.27       30.85     30.61 o 
  -7  -8   9        0.41       -5.84     31.83 o 
  -6  -8   9      289.70      314.89     36.62 o 
  -5  -8   9        5.45       15.51     42.12 o 
  -4  -8   9      520.40      575.52     75.14 o 
  -3  -8   9        9.60       16.61     41.14 o 
  -2  -8   9      130.94      140.48     27.87 o 
  -1  -8   9       99.88       95.63     21.15 o 
   0  -8   9       37.00       69.00     31.40 o 
   1  -8   9        0.15      -16.51     29.93 o 
   2  -8   9      229.39      294.34     29.69 o 
   3  -8   9       15.41       -0.56     28.30 o 
   4  -8   9        6.83       -7.08     42.77 o 
   5  -8   9       15.96        8.88     21.76 o 
   6  -8   9        2.16      -18.39     21.81 o 
  -9  -7   9       68.43       60.85     31.43 o 
  -8  -7   9      350.95      330.09     34.99 o 
  -7  -7   9       95.47       87.43     41.06 o 
  -6  -7   9        3.64        3.75     35.10 o 
  -5  -7   9      502.50      532.69     48.11 o 
  -4  -7   9       44.67       34.77     37.06 o 
  -3  -7   9     1036.28      911.97     38.74 o 
  -2  -7   9     2694.43     2428.23    106.84 o 
  -1  -7   9     1236.58     1218.81     56.66 o 
   0  -7   9        6.51       12.11     27.25 o 
   1  -7   9      151.60      146.71     32.33 o 
   2  -7   9       69.27       87.27     24.33 o 
   3  -7   9     1514.85     1601.85    192.48 o 
   4  -7   9      931.16     1020.98     74.48 o 
   5  -7   9      443.09      429.18     33.87 o 
   6  -7   9       18.22        3.26     25.89 o 
   7  -7   9       25.78       42.63     74.95 o 
 -10  -6   9       11.14      -17.55     28.57 o 
  -9  -6   9       25.31       36.49     33.22 o 
  -8  -6   9      620.61      590.23     38.02 o 
  -7  -6   9       91.61      112.98     36.16 o 
  -6  -6   9     1660.30     1717.07     47.60 o 
  -5  -6   9       43.43       69.38     30.77 o 
  -4  -6   9     1195.58     1256.15     41.78 o 
  -3  -6   9       82.01       70.16     35.18 o 
  -2  -6   9        8.36       11.44     28.96 o 
  -1  -6   9       58.87       54.58     24.39 o 
   0  -6   9        0.32      -18.39     30.03 o 
   1  -6   9        0.14       -3.10     23.59 o 
   2  -6   9      454.31      466.55     56.50 o 
   3  -6   9      224.70      222.75     29.21 o 
   4  -6   9      101.52      110.37     29.12 o 
   5  -6   9       15.21       27.70     38.59 o 
   6  -6   9      324.24      356.75     20.81 o 
   7  -6   9      522.26      537.82     78.24 o 
   8  -6   9       92.52       86.59     31.29 o 
 -10  -5   9        2.73       33.06     40.49 o 
  -9  -5   9       13.93       41.42     23.83 o 
  -8  -5   9        0.43      -35.87     35.87 o 
  -6  -5   9      901.35      780.77     27.95 o 
  -5  -5   9     1077.62     1090.97     39.11 o 
  -4  -5   9      685.73      706.04     38.73 o 
  -3  -5   9       10.73       -1.55     35.22 o 
  -2  -5   9       74.90       99.06     29.52 o 
  -1  -5   9     3363.65     3404.90    232.82 o 
   0  -5   9     1387.09     1338.39     98.83 o 
   1  -5   9        4.94      -23.10     38.36 o 
   2  -5   9     3918.57     4023.82    309.43 o 
   3  -5   9       34.63       84.42     29.74 o 
   4  -5   9     1429.29     1518.64     33.73 o 
   5  -5   9     3565.07     3790.89     90.44 o 
   6  -5   9      653.82      724.47     31.33 o 
   7  -5   9       10.14        3.83     22.55 o 
   8  -5   9       11.54       19.52     26.16 o 
   9  -5   9        2.07        0.27     31.06 o 
 -10  -4   9        3.16      -21.09     28.14 o 
  -9  -4   9        2.59      -21.75     34.20 o 
  -8  -4   9     1285.69     1286.94     41.65 o 
  -7  -4   9      103.54       92.16     38.12 o 
  -6  -4   9      714.31      640.65     35.13 o 
  -5  -4   9      553.64      555.34     36.84 o 
  -4  -4   9      457.33      450.58     28.34 o 
  -3  -4   9      304.87      322.93     38.14 o 
  -2  -4   9      409.86      452.67     32.35 o 
  -1  -4   9      786.36      844.32     39.97 o 
   0  -4   9       56.39       98.23     30.82 o 
   1  -4   9      532.15      551.63     33.51 o 
   2  -4   9      258.45      224.47     41.18 o 
   3  -4   9      227.29      243.80     29.60 o 
   4  -4   9      260.15      271.04     30.50 o 
   5  -4   9       42.25       46.68     23.76 o 
   6  -4   9       97.93      103.44     21.88 o 
   7  -4   9      245.84      257.10     26.25 o 
   8  -4   9      676.01      670.40     30.06 o 
   9  -4   9       66.44       61.64     40.37 o 
  10  -4   9        1.18       33.28     39.42 o 
 -10  -3   9        4.40      -28.03     28.03 o 
  -9  -3   9        3.15        7.90     23.48 o 
  -8  -3   9       40.50       34.51     25.37 o 
  -7  -3   9        2.22      -21.87     21.87 o 
  -6  -3   9      353.42      349.51     33.85 o 
  -5  -3   9      506.44      478.57     37.41 o 
  -4  -3   9     2138.15     2145.69     45.81 o 
  -3  -3   9      369.71      341.14     39.24 o 
  -2  -3   9      555.36      566.43     40.16 o 
  -1  -3   9       44.81       52.50     27.40 o 
   0  -3   9     1305.69     1305.59     55.94 o 
   1  -3   9    16578.51    18373.27    198.85 o 
   2  -3   9     3156.06     3116.18    333.48 o 
   3  -3   9     1464.24     1598.87    199.81 o 
   4  -3   9     3200.36     3351.29    206.23 o 
   5  -3   9      536.56      577.25     52.63 o 
   6  -3   9       72.41       60.99     45.24 o 
   7  -3   9      810.54      823.39     25.62 o 
   8  -3   9      335.62      428.16     35.48 o 
   9  -3   9        0.30       -0.29     19.50 o 
  10  -3   9      381.80      376.73     40.75 o 
  -9  -2   9       29.06       39.70     23.62 o 
  -8  -2   9      678.69      711.12     23.57 o 
  -7  -2   9        1.51        0.17     26.56 o 
  -6  -2   9      358.48      347.00     23.73 o 
  -5  -2   9      303.94      343.94     26.56 o 
  -4  -2   9      250.75      231.45     38.34 o 
  -3  -2   9      326.53      331.45     29.03 o 
  -2  -2   9      125.38      101.48     38.53 o 
  -1  -2   9     1261.59     1286.67     52.32 o 
   0  -2   9       44.89       14.49     31.95 o 
   1  -2   9      891.41      916.45     43.38 o 
   2  -2   9      612.75      649.93     29.66 o 
   3  -2   9       81.50       94.35     37.23 o 
   4  -2   9     1483.51     1537.42    118.45 o 
   5  -2   9       28.26       24.91     24.69 o 
   6  -2   9       13.19       33.55     25.37 o 
   7  -2   9      720.15      769.01     28.60 o 
   8  -2   9        4.67       -7.51     17.58 o 
   9  -2   9        2.91      -30.26     34.77 o 
  10  -2   9     1065.68     1106.61     26.32 o 
  11  -2   9      148.80      177.29     27.19 o 
  -9  -1   9        0.94      -28.18     28.18 o 
  -8  -1   9      393.77      389.50     22.07 o 
  -7  -1   9      564.94      656.06     30.63 o 
  -6  -1   9      265.53      214.71     23.26 o 
  -5  -1   9      678.34      724.28     27.23 o 
  -4  -1   9      131.45      129.92     22.08 o 
  -3  -1   9      730.54      757.52     85.13 o 
  -2  -1   9     4938.71     5242.93     49.36 o 
  -1  -1   9     4411.07     4738.82    273.59 o 
   0  -1   9       12.28       43.82     36.71 o 
   1  -1   9      405.67      704.59     43.66 o 
   2  -1   9       41.81       51.38     22.79 o 
   3  -1   9     8393.77     9499.90     66.55 o 
   4  -1   9     7722.44     8110.12    559.66 o 
   5  -1   9      227.78      214.42     33.10 o 
   6  -1   9       28.97       44.49     24.79 o 
   7  -1   9      576.32      543.84     26.35 o 
   8  -1   9      604.35      585.31     60.31 o 
   9  -1   9       21.64      -17.32     21.97 o 
  10  -1   9     1229.51     1420.61     74.44 o 
  11  -1   9        0.61        0.99     26.26 o 
  12  -1   9        2.67      -24.58     24.58 o 
  -9   0   9       52.53       61.36     22.43 o 
  -8   0   9      333.52      329.44     18.46 o 
  -7   0   9      181.36      192.02     21.74 o 
  -6   0   9       91.63      104.95     39.41 o 
  -5   0   9        4.24       14.26     32.69 o 
  -4   0   9     1739.28     1739.29     42.39 o 
  -3   0   9     1255.42     1203.05    113.79 o 
  -2   0   9       29.49       27.69     19.78 o 
  -1   0   9      164.22      173.16     29.03 o 
   0   0   9      274.42      247.85     23.87 o 
   1   0   9      162.94      133.52     63.24 o 
   2   0   9      408.57      368.98     24.66 o 
   3   0   9        1.18       11.09     27.83 o 
   4   0   9       97.27      124.88     28.05 o 
   5   0   9        0.17       44.34     30.71 o 
   6   0   9       15.54       22.45     25.73 o 
   7   0   9      746.53      785.60     41.96 o 
   8   0   9      268.71      293.46     28.84 o 
   9   0   9      443.04      448.05     21.34 o 
  10   0   9       54.66       56.82     23.55 o 
  11   0   9        8.42        9.93     59.79 o 
  12   0   9        0.40      -20.50     25.73 o 
  -8   1   9       11.25      -19.37     19.37 o 
  -7   1   9      208.45      205.92     21.60 o 
  -6   1   9      628.14      710.84     31.61 o 
  -5   1   9       45.31       40.55     18.93 o 
  -4   1   9       16.96       -4.22     38.08 o 
  -3   1   9       22.73       37.56     62.20 o 
  -2   1   9     2517.69     2671.47    175.96 o 
  -1   1   9     7027.35     7324.28    645.45 o 
   0   1   9     5916.36     6039.37     85.77 o 
   1   1   9      239.96      260.44     29.76 o 
   2   1   9     2507.19     2461.62    100.89 o 
   3   1   9       35.48       44.95     32.47 o 
   4   1   9     7547.23     7763.41    147.28 o 
   5   1   9     3340.17     3805.58    130.15 o 
   6   1   9     4250.62     4102.61    245.60 o 
   7   1   9      132.35      173.56     41.07 o 
   8   1   9      181.55      170.44     23.82 o 
   9   1   9      205.36      186.93     23.01 o 
  10   1   9      349.53      384.52     22.70 o 
  11   1   9       48.62       23.80     24.22 o 
  12   1   9       24.22       41.17     25.81 o 
  -8   2   9      236.13      183.71     31.88 o 
  -7   2   9       60.12       71.60     38.98 o 
  -6   2   9      681.49      715.24     23.55 o 
  -5   2   9      132.73      136.04     30.23 o 
  -4   2   9      130.02      122.60     18.48 o 
  -3   2   9      329.39      304.09     22.67 o 
  -2   2   9      105.34       80.63     20.07 o 
  -1   2   9     1235.26     1236.76    108.33 o 
   0   2   9      169.39      130.57     56.60 o 
   1   2   9      120.08       80.19     28.86 o 
   2   2   9      227.49      257.11     46.47 o 
   3   2   9      137.17      137.02     32.65 o 
   4   2   9      166.06      189.52     27.96 o 
   5   2   9      125.39      140.87     33.88 o 
   6   2   9       18.60       26.93     22.78 o 
   7   2   9     1123.36     1138.76     63.58 o 
   8   2   9      207.86      196.18     30.77 o 
   9   2   9      496.17      532.29     29.22 o 
  10   2   9        0.88       -9.81     55.30 o 
  11   2   9        6.55        3.94     24.39 o 
  12   2   9       30.31       24.86     29.92 o 
  13   2   9      273.03      293.87     74.99 o 
  -7   3   9       16.13      -15.01     37.79 o 
  -6   3   9       12.20        7.91     18.00 o 
  -5   3   9       51.63       54.04     27.31 o 
  -4   3   9      669.56      643.76     25.52 o 
  -3   3   9     2108.97     2069.48     27.47 o 
  -2   3   9      334.39      351.82     33.85 o 
  -1   3   9      342.04      334.64     20.96 o 
   0   3   9     1255.59     1286.09     96.98 o 
   1   3   9     1206.82     1131.55     28.80 o 
   2   3   9     3427.15     3502.63    162.78 o 
   3   3   9    14283.78    15330.57    343.08 o 
   4   3   9     1384.79     1405.28     61.90 o 
   5   3   9     1548.95     1658.41     29.37 o 
   6   3   9       46.50       22.99     21.66 o 
   7   3   9      719.57      756.56     48.83 o 
   8   3   9     4907.82     4867.48    204.97 o 
   9   3   9       17.19       19.49     24.27 o 
  10   3   9        0.70       11.17     25.39 o 
  11   3   9      207.15      218.23     29.98 o 
  12   3   9        9.71        2.99     27.34 o 
  13   3   9      406.22      405.31     22.75 o 
  -7   4   9      507.96      542.85     89.47 o 
  -6   4   9      185.58      162.62     20.39 o 
  -5   4   9       55.09      -26.25     26.25 o 
  -4   4   9      408.08      411.65     18.71 o 
  -3   4   9      154.45      135.59     20.31 o 
  -2   4   9       18.30        3.58     18.78 o 
  -1   4   9     1822.59     1817.17     31.11 o 
   0   4   9        0.87        7.75     22.68 o 
   1   4   9      356.73      379.69     23.38 o 
   2   4   9       96.29      104.40     24.61 o 
   3   4   9       97.20      108.68     22.41 o 
   4   4   9        0.43       -5.83     23.73 o 
   5   4   9      437.52      431.84     23.02 o 
   6   4   9      399.99      337.98     27.21 o 
   7   4   9      771.73      771.66     93.39 o 
   8   4   9       55.49       91.20     25.89 o 
   9   4   9       14.55       39.93     24.64 o 
  10   4   9        5.01       -8.29     21.91 o 
  11   4   9       53.26       62.93     30.22 o 
  12   4   9      157.47      207.63     20.98 o 
  13   4   9      155.07      136.43     22.38 o 
  -6   5   9       68.43       38.49     44.30 o 
  -5   5   9       17.16       -1.66     20.41 o 
  -4   5   9        4.29       32.32     39.32 o 
  -3   5   9      255.27      262.02     19.23 o 
  -2   5   9        1.10       24.62     53.97 o 
  -1   5   9       52.01       39.83     26.84 o 
   0   5   9       40.45       92.44     27.29 o 
   1   5   9      684.34      696.90     25.26 o 
   2   5   9     3436.17     3234.87     59.57 o 
   3   5   9     5597.09     5773.67    235.89 o 
   4   5   9     4954.52     5068.56     44.88 o 
   5   5   9      265.52      277.62     30.53 o 
   6   5   9      350.94      386.45     38.41 o 
   7   5   9       45.29       51.78     23.24 o 
   8   5   9     1872.07     1693.04     78.07 o 
   9   5   9      514.70      480.75     30.80 o 
  10   5   9     1258.77     1251.54     56.45 o 
  11   5   9      377.15      449.03     70.94 o 
  12   5   9      159.27      155.59     28.93 o 
  13   5   9       13.74        8.60     30.63 o 
  14   5   9      191.49      184.38     26.54 o 
  -6   6   9       13.62        9.03     20.17 o 
  -5   6   9       18.23      -41.27     56.89 o 
  -4   6   9      128.89      181.50     60.29 o 
  -3   6   9     1235.12     1326.36     23.05 o 
  -2   6   9       22.80       25.56     18.57 o 
  -1   6   9      180.85      193.76     25.49 o 
   0   6   9      237.99      256.07     27.23 o 
   1   6   9        3.92       -6.73     19.32 o 
   2   6   9        4.00      -12.86     26.71 o 
   3   6   9       48.46       -0.89     26.88 o 
   4   6   9       51.80       30.32     26.48 o 
   5   6   9     1281.16     1363.85     62.25 o 
   6   6   9      118.53      127.40     23.86 o 
   7   6   9        8.82       10.75     24.64 o 
   8   6   9       52.66       28.44     26.04 o 
   9   6   9     1116.16     1125.02     61.11 o 
  10   6   9      836.74      787.49     24.61 o 
  11   6   9      334.89      343.22     31.39 o 
  12   6   9       58.98       30.10     27.73 o 
  13   6   9       47.71       67.20     26.73 o 
  14   6   9      187.09      174.77     26.94 o 
  -5   7   9      246.98      233.85     86.83 o 
  -4   7   9       41.37       53.08     19.71 o 
  -3   7   9        3.47       40.59     31.69 o 
  -2   7   9        1.14        5.23     22.09 o 
  -1   7   9     1044.56     1037.37     39.01 o 
   0   7   9     2389.68     2501.18     57.28 o 
   1   7   9      847.25      842.69     28.11 o 
   2   7   9      178.42      210.77     22.04 o 
   3   7   9      846.56      811.98     32.83 o 
   4   7   9       64.99       42.38     46.10 o 
   5   7   9      531.89      535.81     30.36 o 
   6   7   9     4296.85     4389.67    170.56 o 
   7   7   9     2742.40     2721.29     43.01 o 
   8   7   9      555.17      603.20     38.56 o 
   9   7   9       91.26       96.29     22.07 o 
  10   7   9       66.27       44.01     21.83 o 
  11   7   9     1095.55     1155.10     42.59 o 
  12   7   9        6.56       11.77     31.96 o 
  13   7   9     1197.10     1131.33     32.04 o 
  14   7   9      284.61      307.47     32.80 o 
  -4   8   9      306.58      226.70     21.47 o 
  -3   8   9      999.36      930.34     24.66 o 
  -2   8   9        9.20      -23.54     31.02 o 
  -1   8   9      109.50      118.25     44.14 o 
   0   8   9       57.45       99.76     23.01 o 
   1   8   9        5.65       11.27     18.63 o 
   2   8   9        1.11       15.13     24.82 o 
   3   8   9        1.83       16.43     20.94 o 
   4   8   9      101.07      121.23     28.81 o 
   5   8   9       35.43       24.32     31.55 o 
   6   8   9      250.66      247.05     28.26 o 
   7   8   9      221.44      226.48     23.73 o 
   8   8   9      255.16      260.77     22.99 o 
   9   8   9     1423.71     1336.90     52.75 o 
  10   8   9      721.11      759.89     31.28 o 
  11   8   9      327.02      340.30     25.56 o 
  12   8   9        2.55       11.35     27.59 o 
  13   8   9       15.45      -10.69     27.90 o 
  14   8   9       74.52       83.54     30.37 o 
  -3   9   9      340.75      321.31     26.29 o 
  -2   9   9       61.19       40.82     19.71 o 
  -1   9   9      650.33      609.52     65.49 o 
   0   9   9      313.12      313.40     67.92 o 
   1   9   9      251.63      250.85     28.92 o 
   2   9   9       21.27       33.40     17.90 o 
   3   9   9      321.75      311.92     28.64 o 
   4   9   9     1291.95     1262.74     80.44 o 
   5   9   9       57.59       93.05     36.82 o 
   6   9   9      509.65      491.45     20.24 o 
   7   9   9       36.12       75.78     19.77 o 
   8   9   9      464.33      510.92     38.71 o 
   9   9   9      189.29      163.80     31.97 o 
  10   9   9       80.29       71.47     26.12 o 
  11   9   9      125.22      178.21     31.06 o 
  12   9   9      117.30       90.94     29.55 o 
  13   9   9      697.60      599.19     42.03 o 
  -2  10   9      155.47      137.43     36.74 o 
  -1  10   9       20.85       47.78     36.10 o 
   0  10   9       12.76        6.61     38.45 o 
   1  10   9      235.54      225.07     26.31 o 
   2  10   9        3.30       -5.96     20.79 o 
   3  10   9        5.05      -13.04     23.34 o 
   4  10   9        0.03       -1.92     27.62 o 
   5  10   9       23.82       -1.70     45.45 o 
   6  10   9        0.69      -16.10     25.46 o 
   7  10   9      380.99      401.77     31.73 o 
   8  10   9     1095.59     1089.21     32.08 o 
   9  10   9       44.25       65.97     32.18 o 
  10  10   9       71.67       92.24     43.75 o 
  11  10   9      215.63      165.70     30.94 o 
  12  10   9      175.40      209.77     40.13 o 
  13  10   9      965.91      926.17     46.12 o 
   0  11   9        3.91       44.78     28.18 o 
   1  11   9      145.71      150.97     20.12 o 
   2  11   9       81.23       62.96     20.59 o 
   3  11   9      513.32      563.94     22.77 o 
   4  11   9     2278.57     2558.31     32.73 o 
   5  11   9      245.33      290.76     26.86 o 
   6  11   9      797.72      863.42     63.18 o 
   7  11   9        5.96       14.37     49.79 o 
   8  11   9        6.19       16.63     19.77 o 
   9  11   9       40.54       36.29     30.85 o 
  10  11   9      769.05      762.90     44.28 o 
  11  11   9      906.98      883.87     43.51 o 
  12  11   9       48.98       17.14     38.04 o 
   1  12   9       56.86       68.86     33.04 o 
   2  12   9        7.74        5.95     18.72 o 
   3  12   9       10.12       30.75     19.31 o 
   4  12   9        0.55        5.77     21.57 o 
   5  12   9       55.06      -20.12    113.28 o 
   6  12   9       57.40       36.90     24.95 o 
   7  12   9       97.46      105.02     29.92 o 
   8  12   9      101.92       72.65     22.50 o 
   9  12   9       40.20       69.79     22.61 o 
  10  12   9      135.45       77.06     39.63 o 
  11  12   9       52.91        6.78     37.96 o 
  12  12   9       24.33        8.45     45.42 o 
   4  13   9        1.46       34.28     28.17 o 
   5  13   9       83.68       39.55     27.84 o 
   6  13   9       44.74       57.09     24.19 o 
   7  13   9      262.73      261.02     27.51 o 
   8  13   9      142.81      134.78     26.74 o 
   9  13   9      264.65      249.46     26.76 o 
  10  13   9      124.51      128.53     42.53 o 
  -5 -11  10        0.46      -12.68     31.35 o 
  -4 -11  10        8.37       42.49     40.85 o 
  -3 -11  10       33.31       25.10     41.10 o 
  -2 -11  10       34.40       44.98     28.77 o 
  -1 -11  10      143.92      129.11     29.27 o 
   0 -11  10        0.08       14.87     25.15 o 
  -7 -10  10      553.24      573.92     53.92 o 
  -6 -10  10      100.81       92.40     22.07 o 
  -5 -10  10      194.63      176.85     25.59 o 
  -4 -10  10       71.48       70.96     36.65 o 
  -3 -10  10      219.55      208.03     26.17 o 
  -2 -10  10     1055.44     1001.98     39.27 o 
  -1 -10  10      634.42      606.74     31.95 o 
   0 -10  10       19.91       15.25     21.65 o 
   1 -10  10        6.65       27.55     25.51 o 
   2 -10  10        6.27       17.37     30.99 o 
  -8  -9  10       38.36       44.36     43.18 o 
  -7  -9  10       81.70       91.75     45.39 o 
  -6  -9  10      651.28      631.62     90.42 o 
  -5  -9  10       38.56       39.43     27.91 o 
  -4  -9  10       46.57       69.71     28.91 o 
  -3  -9  10       82.10       62.04     26.90 o 
  -2  -9  10        0.15       34.57     26.61 o 
  -1  -9  10      115.10      147.60     24.44 o 
   0  -9  10       45.29       49.62     28.56 o 
   1  -9  10        0.01      -25.50     27.41 o 
   2  -9  10       29.33       34.23     30.85 o 
   3  -9  10      105.58      124.95     36.59 o 
   4  -9  10       54.45       79.30     27.02 o 
  -8  -8  10        2.91       -3.96     24.69 o 
  -7  -8  10       84.70       77.06     31.55 o 
  -6  -8  10       10.04       14.20     25.39 o 
  -5  -8  10      181.21      183.00     35.06 o 
  -4  -8  10     1074.44     1112.03    142.23 o 
  -3  -8  10      547.98      541.52     30.75 o 
  -2  -8  10        9.11        8.57     39.79 o 
  -1  -8  10       11.20      -28.44     31.18 o 
   0  -8  10       13.26      -10.74     23.91 o 
   1  -8  10      570.58      622.05     36.94 o 
   2  -8  10      370.73      386.10     41.52 o 
   3  -8  10      675.13      769.83     25.89 o 
   4  -8  10      266.00      253.42     52.07 o 
   5  -8  10       84.65       78.85     21.22 o 
  -9  -7  10       24.58       -4.49     26.94 o 
  -8  -7  10     2059.40     1708.95     45.44 o 
  -7  -7  10      527.89      543.53     36.18 o 
  -6  -7  10      410.78      399.41     44.14 o 
  -5  -7  10      337.85      364.15     37.60 o 
  -4  -7  10       35.41       31.43     36.49 o 
  -3  -7  10      173.14      174.88     31.80 o 
  -2  -7  10        1.51       -9.32     20.41 o 
  -1  -7  10        0.26        7.38     20.57 o 
   0  -7  10       53.33       48.01     21.39 o 
   1  -7  10      166.41      175.41     25.80 o 
   2  -7  10       33.99       39.85     22.24 o 
   3  -7  10       57.26       -9.70     32.71 o 
   4  -7  10       50.03       70.49     20.05 o 
   5  -7  10      226.27      241.62     22.31 o 
   6  -7  10      145.82      137.16     26.12 o 
   7  -7  10       12.71       35.65     21.49 o 
  -9  -6  10      405.63      382.00     38.62 o 
  -8  -6  10      115.17      118.37     33.80 o 
  -7  -6  10       50.20       53.14     34.57 o 
  -6  -6  10       65.12       82.98     36.16 o 
  -5  -6  10      811.67      872.66     41.71 o 
  -4  -6  10     3834.21     4101.28     54.92 o 
  -3  -6  10     1979.22     2157.44     46.12 o 
  -2  -6  10      911.19      919.49     77.58 o 
  -1  -6  10     1674.54     1510.10     96.39 o 
   0  -6  10      192.98      204.55     29.14 o 
   1  -6  10     2236.90     2226.16    151.11 o 
   2  -6  10     1301.54     1323.14     68.03 o 
   3  -6  10      836.23      853.84     36.24 o 
   4  -6  10      189.82      236.39     92.54 o 
   5  -6  10       33.42       49.12     54.81 o 
   6  -6  10      289.86      283.05     46.28 o 
   7  -6  10      108.61       54.11     25.98 o 
   8  -6  10      307.90      367.14     25.21 o 
  -9  -5  10       12.60      -32.49     32.49 o 
  -8  -5  10      465.19      507.96     27.24 o 
  -7  -5  10       33.95       34.57     34.77 o 
  -6  -5  10      508.84      459.26     45.98 o 
  -5  -5  10       14.23       12.77     30.00 o 
  -4  -5  10      167.37      131.48     32.98 o 
  -3  -5  10     1031.94     1033.82     39.81 o 
  -2  -5  10        2.74        8.19     28.36 o 
  -1  -5  10      274.15      280.62     29.76 o 
   0  -5  10       44.21       34.33     30.41 o 
   1  -5  10      567.19      551.98     36.70 o 
   2  -5  10       76.70       93.24     24.07 o 
   3  -5  10       87.84       74.51     31.92 o 
   4  -5  10      880.93      893.78     91.22 o 
   5  -5  10      908.15      975.12     51.38 o 
   6  -5  10       77.29       52.93     27.51 o 
   7  -5  10      103.40       96.27     27.53 o 
   8  -5  10        0.46      -12.45     22.02 o 
   9  -5  10      393.62      399.14     25.57 o 
  -9  -4  10        3.33       49.67     32.49 o 
  -8  -4  10      131.94      143.72     34.90 o 
  -7  -4  10      755.26      817.53     39.46 o 
  -6  -4  10      363.89      413.28     39.12 o 
  -5  -4  10      203.14      180.97     23.31 o 
  -4  -4  10       93.73       85.27     24.41 o 
  -3  -4  10      284.57      270.49     36.58 o 
  -2  -4  10     3761.02     3805.68    228.48 o 
  -1  -4  10     3066.21     3062.55    134.87 o 
   0  -4  10     1858.64     1897.59     54.13 o 
   1  -4  10       21.76       35.06     31.06 o 
   2  -4  10       73.01       97.58     24.28 o 
   3  -4  10      201.90      180.43     24.39 o 
   4  -4  10       76.23       84.74     20.91 o 
   5  -4  10      366.05      347.79     27.49 o 
   6  -4  10     1410.81     1503.07     57.85 o 
   7  -4  10      550.23      623.04     22.36 o 
   8  -4  10      862.54      892.93     29.75 o 
   9  -4  10       21.98       45.11     20.03 o 
  -9  -3  10        1.54       -5.47     16.18 o 
  -8  -3  10      356.08      350.06     25.39 o 
  -7  -3  10       57.75       76.53     25.79 o 
  -6  -3  10      151.22      135.19     38.94 o 
  -5  -3  10      115.27      139.60     32.74 o 
  -4  -3  10      357.25      306.69     36.83 o 
  -3  -3  10     1356.30     1386.16     41.75 o 
  -2  -3  10       12.74       35.59     36.20 o 
  -1  -3  10      261.87      246.91     24.89 o 
   0  -3  10       20.87      -11.76     26.58 o 
   1  -3  10        0.97       12.48     30.15 o 
   2  -3  10        0.77       14.35     21.66 o 
   3  -3  10      657.14      542.08     84.20 o 
   4  -3  10      489.83      457.29     68.55 o 
   5  -3  10      241.19      238.38     23.41 o 
   6  -3  10      909.52      902.22     48.89 o 
   7  -3  10      342.41      361.70     45.87 o 
   8  -3  10       30.00       -0.58     24.75 o 
   9  -3  10      936.34     1034.02     53.89 o 
  10  -3  10      264.28      248.46     19.06 o 
  -9  -2  10        5.98       62.79     28.36 o 
  -8  -2  10      104.75      104.44     36.76 o 
  -7  -2  10       31.89       20.51     21.02 o 
  -6  -2  10      395.84      484.54     59.41 o 
  -5  -2  10      647.62      622.18     35.41 o 
  -4  -2  10        1.73       11.18     25.30 o 
  -3  -2  10       55.48       26.49     25.80 o 
  -2  -2  10        4.99        6.82     37.22 o 
  -1  -2  10     3230.66     3303.92    125.13 o 
   0  -2  10     2623.98     2811.21     83.39 o 
   1  -2  10     2647.21     2792.81    129.34 o 
   2  -2  10        7.64       25.87     30.31 o 
   3  -2  10       68.97      101.48     25.66 o 
   4  -2  10      710.61      733.81     43.13 o 
   5  -2  10       82.43       82.47     24.35 o 
   6  -2  10      894.14      979.54     91.80 o 
   7  -2  10      310.23      320.19     27.01 o 
   8  -2  10      411.28      459.41     22.82 o 
   9  -2  10        0.36        5.38     28.61 o 
  10  -2  10       23.91        5.72     26.82 o 
  11  -2  10       69.08       54.75     43.90 o 
  -9  -1  10      255.90      220.84     24.25 o 
  -8  -1  10      399.53      549.29    147.74 o 
  -7  -1  10      218.21      245.88     37.15 o 
  -6  -1  10      855.71      883.98     29.29 o 
  -5  -1  10      150.59      169.70     19.66 o 
  -4  -1  10        9.66      -12.76     20.98 o 
  -3  -1  10      641.45      614.94     38.89 o 
  -2  -1  10       99.74       78.94     37.80 o 
  -1  -1  10      966.29      976.72     30.33 o 
   0  -1  10        0.09       50.67     30.89 o 
   1  -1  10       80.80       96.91     31.14 o 
   2  -1  10      193.82      260.31     27.44 o 
   3  -1  10       50.31       92.57     52.08 o 
   4  -1  10      305.74      264.37     26.37 o 
   5  -1  10       25.86       58.41     63.16 o 
   6  -1  10        9.66       25.67     26.47 o 
   7  -1  10      800.75      881.52     33.18 o 
   8  -1  10      302.78      270.41     35.58 o 
   9  -1  10      252.80      256.16     25.87 o 
  10  -1  10        0.52      -22.11     22.11 o 
  11  -1  10        0.52       17.55     78.83 o 
  -8   0  10        3.69        4.83     19.11 o 
  -7   0  10       31.17      -10.02     25.23 o 
  -6   0  10      309.61      342.17     22.64 o 
  -5   0  10      411.57      386.04     20.01 o 
  -4   0  10      455.27      483.01     48.80 o 
  -3   0  10     5958.82     6341.90    330.68 o 
  -2   0  10       27.93       24.14     22.31 o 
  -1   0  10      465.46      472.63     26.22 o 
   0   0  10     1009.91     1019.65     34.24 o 
   1   0  10      549.74      618.87     29.11 o 
   2   0  10      856.95      784.31     33.20 o 
   3   0  10     4759.36     4787.09     35.00 o 
   4   0  10     6121.72     6296.65     54.95 o 
   5   0  10        0.87       11.66     22.63 o 
   6   0  10        1.56      -33.40     33.40 o 
   7   0  10      505.02      540.60     26.91 o 
   8   0  10      627.08      620.62     79.16 o 
   9   0  10      563.50      605.52     31.11 o 
  10   0  10      619.07      723.31     26.27 o 
  11   0  10      183.69      137.40     83.58 o 
  12   0  10       83.57       95.95     48.84 o 
  -8   1  10      319.29      272.72     17.49 o 
  -7   1  10      478.42      444.38     44.26 o 
  -6   1  10      591.95      580.07     20.34 o 
  -5   1  10      325.84      298.79     22.86 o 
  -4   1  10      225.31      236.02     20.75 o 
  -3   1  10      387.99      423.63     25.26 o 
  -2   1  10      293.58      279.67     43.06 o 
  -1   1  10     1716.08     1759.91     56.85 o 
   0   1  10       29.09       14.74     29.35 o 
   1   1  10      458.30      465.05     32.65 o 
   2   1  10       14.39      -15.10     37.08 o 
   3   1  10       21.91       33.70     26.87 o 
   4   1  10       11.22       11.29     29.30 o 
   5   1  10      685.64      668.99     28.05 o 
   6   1  10      201.65      195.72     27.63 o 
   7   1  10      105.35       99.11     30.21 o 
   8   1  10        2.47       34.97     29.07 o 
   9   1  10        5.38       28.75     25.25 o 
  10   1  10      125.16      144.51     31.02 o 
  11   1  10      321.23      357.35     28.95 o 
  12   1  10      282.35      296.70     21.30 o 
  -8   2  10        0.36      -21.25     23.00 o 
  -7   2  10       88.11       89.30     35.78 o 
  -6   2  10      232.13      283.35     21.63 o 
  -5   2  10      180.22      187.04     19.59 o 
  -4   2  10       69.25       48.39     23.18 o 
  -3   2  10      146.89      179.87     21.88 o 
  -2   2  10      425.30      436.78     24.36 o 
  -1   2  10     1440.83     1570.47    104.38 o 
   0   2  10     1715.81     1735.79     37.43 o 
   1   2  10       60.38       64.92     31.42 o 
   2   2  10      359.52      260.15     35.53 o 
   3   2  10      859.09      823.02     32.95 o 
   4   2  10     7538.21     8066.13    251.99 o 
   5   2  10      546.55      618.35     35.44 o 
   6   2  10      525.28      449.63     28.58 o 
   7   2  10      155.07      128.99     25.15 o 
   8   2  10       20.51        3.69     38.24 o 
   9   2  10        8.18       48.39     26.58 o 
  10   2  10      143.98      192.69     49.29 o 
  11   2  10     1550.90     1598.69    148.88 o 
  12   2  10        2.72       40.66     26.61 o 
  13   2  10       90.12       73.92     26.61 o 
  -7   3  10       50.59       14.94     22.88 o 
  -6   3  10       47.49       74.95     24.47 o 
  -5   3  10       67.41       55.03     40.71 o 
  -4   3  10      144.00      117.52     21.14 o 
  -3   3  10     1838.98     1856.81     44.35 o 
  -2   3  10      394.49      387.94     37.47 o 
  -1   3  10      964.42      977.32     93.03 o 
   0   3  10        1.88      -19.91     19.91 o 
   1   3  10       62.39       37.79     32.24 o 
   2   3  10      155.27      153.06     36.11 o 
   3   3  10      239.29      248.37     64.21 o 
   4   3  10      208.20      242.85     24.17 o 
   5   3  10     1362.43     1355.40     61.83 o 
   6   3  10       40.74       56.09     26.16 o 
   7   3  10      169.69      197.68     31.31 o 
   8   3  10       55.34      101.77     29.94 o 
   9   3  10       19.61       18.38     21.57 o 
  10   3  10       88.83       74.55     55.63 o 
  11   3  10      218.98      264.17     25.23 o 
  12   3  10      166.67      242.64     81.58 o 
  13   3  10       92.44       62.62     25.48 o 
  -6   4  10       10.80        8.67     23.36 o 
  -5   4  10      125.83       78.50     20.68 o 
  -4   4  10       12.97       30.23     26.84 o 
  -3   4  10       10.32        5.28     27.14 o 
  -2   4  10      195.15      192.83     21.46 o 
  -1   4  10      337.81      344.73     22.85 o 
   0   4  10     2718.10     2861.18     88.92 o 
   1   4  10     5609.46     5608.34    163.01 o 
   2   4  10     3644.92     3507.36     34.68 o 
   3   4  10       21.99       16.66     26.81 o 
   4   4  10       98.55      114.11     26.54 o 
   5   4  10      369.76      333.36     27.10 o 
   6   4  10     2287.51     2176.49     54.87 o 
   7   4  10     3407.72     3850.77    358.34 o 
   8   4  10     2386.94     2330.08    201.99 o 
   9   4  10      176.86      149.17     31.19 o 
  10   4  10      516.23      484.86     26.77 o 
  11   4  10        1.44      -20.90     21.12 o 
  12   4  10      299.68      324.11     28.43 o 
  13   4  10      456.09      435.74     61.74 o 
  -6   5  10       26.71       30.67     19.87 o 
  -5   5  10      296.91      291.05     17.85 o 
  -4   5  10       20.82       12.16     25.57 o 
  -3   5  10      631.30      734.47     30.98 o 
  -2   5  10      105.70       76.45     36.04 o 
  -1   5  10       20.61      -18.38     18.38 o 
   0   5  10        1.68      -26.77     26.77 o 
   1   5  10        0.04       20.21     26.99 o 
   2   5  10        4.75       33.77     21.85 o 
   3   5  10      219.65      214.70     24.54 o 
   4   5  10       63.92       39.85     44.94 o 
   5   5  10      179.20      194.73     26.14 o 
   6   5  10       21.99        4.17     33.20 o 
   7   5  10        5.53      -18.10     28.43 o 
   8   5  10       81.02       63.30     21.55 o 
   9   5  10      319.27      271.36     24.75 o 
  10   5  10     1451.36     1452.41     70.24 o 
  11   5  10      258.17      303.64     30.69 o 
  12   5  10        8.40      -18.66     34.94 o 
  13   5  10      245.43      229.56     29.31 o 
  -5   6  10        0.38      -15.24     18.63 o 
  -4   6  10       29.18       89.29     32.41 o 
  -3   6  10      801.82      806.73     37.23 o 
  -2   6  10      766.23      824.54     22.09 o 
  -1   6  10      493.60      458.04     24.49 o 
   0   6  10       17.26       27.92     20.72 o 
   1   6  10     1074.76     1037.97     28.02 o 
   2   6  10        5.21       15.45     20.59 o 
   3   6  10      461.99      474.62     30.88 o 
   4   6  10    12247.62    13075.58    647.76 o 
   5   6  10      837.60      753.26     25.70 o 
   6   6  10      335.45      358.24     39.47 o 
   7   6  10      409.29      386.08     23.44 o 
   8   6  10     1634.33     1600.63    125.04 o 
   9   6  10     2992.76     2982.35    153.99 o 
  10   6  10     1214.17     1169.49     58.74 o 
  11   6  10        1.00       26.84     29.88 o 
  12   6  10     1263.65     1270.85     41.97 o 
  13   6  10       36.35       44.82     22.02 o 
  14   6  10      260.44      228.78     32.11 o 
  -4   7  10      137.94      111.66     19.48 o 
  -3   7  10      294.66      269.50     21.29 o 
  -2   7  10       80.33       79.04     21.18 o 
  -1   7  10        1.57       41.30     27.81 o 
   0   7  10       88.37      111.32     16.52 o 
   1   7  10       77.08      116.03     20.10 o 
   2   7  10       68.08       84.47     26.29 o 
   3   7  10       14.21       -4.91     24.83 o 
   4   7  10       52.20       13.51     29.13 o 
   5   7  10        1.62        3.93     22.16 o 
   6   7  10      174.22      114.41     32.66 o 
   7   7  10      413.19      440.22     20.95 o 
   8   7  10     1608.13     1612.49     73.79 o 
   9   7  10      117.08      112.99     20.30 o 
  10   7  10       98.50      105.31     25.42 o 
  11   7  10        0.62       15.11     25.27 o 
  12   7  10      121.41       92.01     31.44 o 
  13   7  10       95.07      111.56     22.04 o 
  14   7  10       28.84       39.45     31.11 o 
  -3   8  10      152.41      130.00     20.06 o 
  -2   8  10      329.43      324.74     18.42 o 
  -1   8  10      198.25      192.17     22.09 o 
   0   8  10      391.60      366.16     32.32 o 
   1   8  10        0.75      -21.80     22.11 o 
   2   8  10      138.02      124.52     19.56 o 
   3   8  10      212.35      302.20     31.90 o 
   4   8  10     2871.23     3028.95    109.79 o 
   5   8  10      553.27      525.45     29.03 o 
   6   8  10      262.82      254.98     19.83 o 
   7   8  10        1.53      -26.09     26.09 o 
   8   8  10       49.31       80.37     21.20 o 
   9   8  10      174.19      168.85     19.44 o 
  10   8  10      632.11      611.93     27.11 o 
  11   8  10     1999.50     2101.36     32.71 o 
  12   8  10      185.82      170.20     23.22 o 
  13   8  10        3.38       21.36     25.21 o 
  -2   9  10       83.57       90.74     25.63 o 
  -1   9  10      122.02       87.00     45.21 o 
   0   9  10      293.68      331.67     26.18 o 
   1   9  10       53.15       59.97     21.77 o 
   2   9  10      137.54      151.84     22.68 o 
   3   9  10       56.44       48.27     15.96 o 
   4   9  10      142.67      168.76     22.98 o 
   5   9  10      399.19      399.02     20.77 o 
   6   9  10       18.06       44.19     18.90 o 
   7   9  10      118.61      146.85     24.58 o 
   8   9  10        7.20        2.55     20.03 o 
   9   9  10       11.23       -6.73     30.40 o 
  10   9  10       57.71       43.19     27.94 o 
  11   9  10      142.15      157.99     30.52 o 
  12   9  10      323.26      336.86     29.41 o 
  13   9  10      420.07      377.05     30.95 o 
  -1  10  10      283.95      245.10     23.39 o 
   0  10  10      145.62      130.96     38.68 o 
   1  10  10      337.97      359.26     19.08 o 
   2  10  10     3228.04     3566.73    134.32 o 
   3  10  10     2301.05     2326.42     73.42 o 
   4  10  10       73.04      119.92     21.73 o 
   5  10  10      877.83      930.25     98.93 o 
   6  10  10        8.56       -7.49     31.49 o 
   7  10  10     3343.59     3354.63    101.91 o 
   8  10  10     1814.49     1873.22     47.02 o 
   9  10  10      310.02      342.46     28.90 o 
  10  10  10      787.64      715.64     26.87 o 
  11  10  10       47.34       31.43     29.51 o 
  12  10  10       46.05        6.94     39.55 o 
  13  10  10      582.72      596.01     49.00 o 
   0  11  10      105.60       91.36     28.41 o 
   1  11  10       91.31      107.23     19.38 o 
   2  11  10        4.94       -1.45     19.76 o 
   3  11  10       97.04       93.77     46.78 o 
   4  11  10       28.07       31.78     24.77 o 
   5  11  10      184.73      216.85     26.13 o 
   6  11  10       31.44       14.98     26.01 o 
   7  11  10        4.58       42.53     27.30 o 
   8  11  10        3.15       33.46     40.44 o 
   9  11  10        6.62       15.90     22.74 o 
  10  11  10      545.05      513.15     33.01 o 
  11  11  10      447.89      441.96     41.12 o 
  12  11  10       96.19       81.59     27.35 o 
   2  12  10      280.43      258.76     21.24 o 
   3  12  10       54.36       60.15     64.81 o 
   4  12  10       30.20       -2.55     23.91 o 
   5  12  10       35.12       32.33     24.20 o 
   6  12  10        1.15        0.75     24.49 o 
   7  12  10      713.64      543.67     34.55 o 
   8  12  10      746.97      700.87     21.67 o 
   9  12  10     1413.56     1346.16     25.63 o 
  10  12  10       84.42       86.77     39.35 o 
  11  12  10      116.26      135.76     43.02 o 
   4  13  10        0.64        9.07     22.62 o 
   5  13  10        6.48        4.83     36.36 o 
   6  13  10        0.23       -0.59     22.71 o 
   7  13  10       43.67        6.82     21.71 o 
   8  13  10       81.35       54.77     26.41 o 
   9  13  10      280.93      305.89     29.66 o 
  10  13  10      529.59      484.13     49.00 o 
  -6 -10  11      255.12      262.25     31.94 o 
  -5 -10  11        0.77       18.34     31.81 o 
  -4 -10  11        3.11        3.97     25.66 o 
  -3 -10  11      163.47      156.79     25.14 o 
  -2 -10  11        0.65       70.73     34.16 o 
  -1 -10  11       33.74       11.70     29.08 o 
   0 -10  11        2.76       -5.97     21.22 o 
   1 -10  11       49.38       69.19     31.31 o 
  -7  -9  11      173.55      192.34     51.43 o 
  -6  -9  11      108.98       76.86     26.27 o 
  -5  -9  11      135.62      122.34     19.60 o 
  -4  -9  11        3.31       -2.19     23.51 o 
  -3  -9  11       16.04      -36.69     36.69 o 
  -2  -9  11        2.07      -15.96     25.63 o 
  -1  -9  11      360.97      328.92     31.41 o 
   0  -9  11      811.01      882.76     30.28 o 
   1  -9  11      563.77      580.53     78.45 o 
   2  -9  11       45.17       58.39     32.63 o 
   3  -9  11        1.15       37.39     30.26 o 
  -8  -8  11      408.01      416.49     41.52 o 
  -7  -8  11      192.08      196.43     32.29 o 
  -6  -8  11        7.44       16.45     30.41 o 
  -5  -8  11       15.38       12.86     30.73 o 
  -4  -8  11      197.62      217.92     29.67 o 
  -3  -8  11      348.50      372.93     42.01 o 
  -2  -8  11        1.17      -38.20     38.20 o 
  -1  -8  11      171.95      163.62     30.47 o 
   0  -8  11       30.45       53.00     23.39 o 
   1  -8  11      122.54      143.13     27.65 o 
   2  -8  11        6.05       15.84     21.86 o 
   3  -8  11      171.45      199.84     21.51 o 
   4  -8  11       26.92       42.15     20.53 o 
   5  -8  11      107.73       90.21     24.94 o 
  -8  -7  11       85.49      120.45     37.43 o 
  -7  -7  11     1085.18     1017.24     39.55 o 
  -6  -7  11     1031.88     1088.07     40.57 o 
  -5  -7  11       34.25       20.08     33.30 o 
  -4  -7  11      232.96      258.29     36.95 o 
  -3  -7  11      191.74      164.96     36.94 o 
  -2  -7  11       42.59       61.38     40.20 o 
  -1  -7  11      196.70      242.66     34.39 o 
   0  -7  11      990.19     1016.91     49.10 o 
   1  -7  11     1313.43     1470.22     34.01 o 
   2  -7  11      444.16      467.92     31.52 o 
   3  -7  11       22.82       -3.42     28.68 o 
   4  -7  11      249.85      213.52     28.25 o 
   5  -7  11      170.88      180.65     19.21 o 
   6  -7  11      388.17      394.50     21.99 o 
  -8  -6  11       19.37      -18.41     32.08 o 
  -7  -6  11        1.76      -23.51     23.51 o 
  -6  -6  11      355.18      356.43     35.93 o 
  -5  -6  11     1066.63     1151.95     42.05 o 
  -4  -6  11       53.72       66.36     36.53 o 
  -3  -6  11      508.13      538.41     33.45 o 
  -2  -6  11       53.78       46.94     24.88 o 
  -1  -6  11      199.78      157.52     27.14 o 
   0  -6  11        5.78      -13.18     41.18 o 
   1  -6  11       21.39       34.28     26.08 o 
   2  -6  11       53.40       55.35     20.05 o 
   3  -6  11       63.07       67.66     33.71 o 
   4  -6  11       25.60       53.42     29.27 o 
   5  -6  11       99.76       84.73     22.45 o 
   6  -6  11        0.88        9.69     18.99 o 
   7  -6  11       25.65       39.23     25.30 o 
  -8  -5  11        1.74        6.73     32.24 o 
  -7  -5  11      531.91      558.15     36.51 o 
  -6  -5  11       42.94       34.65     35.02 o 
  -5  -5  11        8.10      -37.02     37.02 o 
  -4  -5  11      592.90      602.27     26.30 o 
  -3  -5  11     2089.64     2207.29     43.22 o 
  -2  -5  11     3619.17     3876.17    141.96 o 
  -1  -5  11     5152.21     5379.48     66.52 o 
   0  -5  11      628.84      588.87     30.23 o 
   1  -5  11     2424.47     2533.73    142.48 o 
   2  -5  11      917.53      884.74    114.54 o 
   3  -5  11     1749.54     1764.51    159.57 o 
   4  -5  11     3852.86     4239.13    217.82 o 
   5  -5  11      209.77      256.87     26.10 o 
   6  -5  11       36.60       50.49     28.43 o 
   7  -5  11       81.35       93.17     45.53 o 
   8  -5  11      901.41      871.89    104.05 o 
  -8  -4  11       43.15       70.24     32.86 o 
  -7  -4  11      477.93      512.26     36.75 o 
  -6  -4  11      223.15      240.24     36.74 o 
  -5  -4  11      690.69      733.12     40.07 o 
  -4  -4  11      251.45      210.74     32.17 o 
  -3  -4  11     1453.42     1502.60     40.12 o 
  -2  -4  11       27.48       42.20     34.24 o 
  -1  -4  11     1127.11     1164.03     34.32 o 
   0  -4  11      223.07      201.66     41.13 o 
   1  -4  11        0.15        9.53     22.08 o 
   2  -4  11      447.82      375.61     44.27 o 
   3  -4  11      205.00      181.05     34.21 o 
   4  -4  11      469.87      477.63     28.37 o 
   5  -4  11      338.39      344.74     19.13 o 
   6  -4  11      419.07      437.34     53.21 o 
   7  -4  11      670.35      690.98     49.50 o 
   8  -4  11      752.95      747.09     23.68 o 
   9  -4  11        4.64       -1.18     21.33 o 
  -8  -3  11      119.84      114.04     33.47 o 
  -7  -3  11      116.85      118.94     36.08 o 
  -6  -3  11        0.47       33.02     25.30 o 
  -5  -3  11       15.57        3.96     27.39 o 
  -4  -3  11        6.18      -20.94     31.30 o 
  -3  -3  11     1651.43     1649.41     33.34 o 
  -2  -3  11     1968.28     2120.08     43.96 o 
  -1  -3  11     1522.11     1562.14     83.69 o 
   0  -3  11       73.35       71.73     20.59 o 
   1  -3  11       85.70       74.25     22.47 o 
   2  -3  11        1.50        9.04     28.81 o 
   3  -3  11      421.49      449.93     64.38 o 
   4  -3  11     4205.77     4232.06    385.76 o 
   5  -3  11      837.16      908.36     69.95 o 
   6  -3  11       97.03       92.85     20.44 o 
   7  -3  11      202.91      205.03     30.66 o 
   8  -3  11        0.65        6.12     20.06 o 
   9  -3  11      215.43      179.51     21.64 o 
  10  -3  11      284.23      193.01     32.18 o 
  -8  -2  11       61.77       64.00     20.43 o 
  -7  -2  11     1158.83     1177.54     45.73 o 
  -6  -2  11      146.16       93.27     37.19 o 
  -5  -2  11      543.79      583.48     29.65 o 
  -4  -2  11      672.52      655.82     35.37 o 
  -3  -2  11      917.22      870.87     29.42 o 
  -2  -2  11       10.52       14.08     24.81 o 
  -1  -2  11      472.07      481.90     24.73 o 
   0  -2  11        2.18       -6.26     26.20 o 
   1  -2  11       12.46       25.62     22.98 o 
   2  -2  11      198.17      192.91     21.83 o 
   3  -2  11       43.18       29.73     29.72 o 
   4  -2  11       28.71        4.63     21.61 o 
   5  -2  11      694.22      669.23     27.20 o 
   6  -2  11      869.88      930.34     34.94 o 
   7  -2  11       24.59       29.14     21.67 o 
   8  -2  11        0.33       48.35     25.28 o 
   9  -2  11      136.70      155.22     20.21 o 
  10  -2  11      126.01      100.63     18.75 o 
  11  -2  11       42.22       43.91     36.49 o 
  -8  -1  11       71.57       44.42     18.96 o 
  -7  -1  11        5.99       -8.51     33.45 o 
  -6  -1  11      307.89      370.93     26.44 o 
  -5  -1  11      215.97      273.17     27.80 o 
  -4  -1  11     1352.13     1317.90     38.15 o 
  -3  -1  11      247.14      279.99     36.29 o 
  -2  -1  11        0.56       -6.61     35.51 o 
  -1  -1  11      311.84      348.51     27.45 o 
   0  -1  11     1342.27     1305.79     70.58 o 
   1  -1  11     2450.54     2614.27    175.49 o 
   2  -1  11     3230.38     3498.00     78.70 o 
   3  -1  11        3.93       25.53     49.14 o 
   4  -1  11      156.74      209.28     32.11 o 
   5  -1  11       62.83       32.49     21.60 o 
   6  -1  11      558.87      536.67     56.08 o 
   7  -1  11     1143.03     1195.51     59.57 o 
   8  -1  11      603.80      584.66     44.17 o 
   9  -1  11      192.38      187.72     32.39 o 
  10  -1  11       13.98       16.73     23.10 o 
  11  -1  11      295.53      330.33     83.61 o 
  -8   0  11      230.09      231.93     24.17 o 
  -7   0  11      534.18      467.13     19.13 o 
  -6   0  11       75.10       71.43     18.44 o 
  -5   0  11      153.99      119.84     27.58 o 
  -4   0  11       45.86       49.72     32.61 o 
  -3   0  11     1502.49     1545.87     68.55 o 
  -2   0  11      260.25      220.18     26.95 o 
  -1   0  11       27.47       19.28     26.56 o 
   0   0  11      408.98      412.45     23.18 o 
   1   0  11      107.30       78.58     23.89 o 
   2   0  11      705.26      724.95     25.52 o 
   3   0  11      786.58      823.33     31.02 o 
   4   0  11       76.37       57.05     26.24 o 
   5   0  11      785.13      746.17     32.75 o 
   6   0  11       16.70       -7.15     33.16 o 
   7   0  11       12.74       45.19     28.91 o 
   8   0  11       19.40       12.16     23.73 o 
   9   0  11      156.45       87.77     30.84 o 
  10   0  11      695.52      759.45     30.31 o 
  11   0  11      252.44      407.88    149.68 o 
  12   0  11      156.46      156.49     31.45 o 
  -7   1  11       14.09       11.64     23.73 o 
  -6   1  11       54.80      234.70    137.91 o 
  -5   1  11      222.24      270.15     27.31 o 
  -4   1  11      312.22      300.59     23.06 o 
  -3   1  11      275.63      267.81     18.22 o 
  -2   1  11      103.13      109.96     26.45 o 
  -1   1  11       63.26       60.86     26.41 o 
   0   1  11     2100.49     2105.65     30.68 o 
   1   1  11     1582.00     1630.73     48.66 o 
   2   1  11     3626.63     3668.42    157.83 o 
   3   1  11      105.29       90.00     30.31 o 
   4   1  11      825.44      860.84     32.10 o 
   5   1  11      378.55      409.54     45.21 o 
   6   1  11       80.65       83.02     22.04 o 
   7   1  11      267.52      270.14     30.63 o 
   8   1  11      673.65      658.74     47.47 o 
   9   1  11     1455.15     1409.63     71.10 o 
  10   1  11       18.24       -3.22     65.38 o 
  11   1  11      343.34      416.93     30.95 o 
  12   1  11       39.13      107.37     25.36 o 
  -7   2  11        8.97        2.92     30.22 o 
  -6   2  11       59.71       44.42     17.31 o 
  -5   2  11      661.31      688.15     22.88 o 
  -4   2  11      111.25      141.07     38.94 o 
  -3   2  11     1363.18     1346.21     20.95 o 
  -2   2  11      108.34      128.99     21.57 o 
  -1   2  11       11.52        9.30     21.01 o 
   0   2  11      357.55      367.61     24.66 o 
   1   2  11        0.52        9.07     21.69 o 
   2   2  11      150.33      148.13     21.92 o 
   3   2  11      894.76      850.52     36.34 o 
   4   2  11       48.95       70.98     21.53 o 
   5   2  11       12.96       25.14     29.63 o 
   6   2  11      336.74      319.05     39.47 o 
   7   2  11      366.39      359.09     22.31 o 
   8   2  11      310.92      293.44     33.58 o 
   9   2  11      428.38      414.37     30.67 o 
  10   2  11      791.67      854.67     56.89 o 
  11   2  11       72.74       90.82     24.14 o 
  12   2  11       43.02       43.45     20.67 o 
  13   2  11       31.10       45.86     40.18 o 
  -6   3  11       73.43       51.67     23.54 o 
  -5   3  11       61.78      132.81     30.98 o 
  -4   3  11      272.97      247.79     24.15 o 
  -3   3  11       41.91       39.48     18.67 o 
  -2   3  11     2471.41     2682.14    151.84 o 
  -1   3  11     4638.91     4761.69    176.33 o 
   0   3  11     3199.66     3404.59    132.86 o 
   1   3  11       52.00      115.15     32.22 o 
   2   3  11      280.69      275.04     27.03 o 
   3   3  11       11.63      -25.32     36.10 o 
   4   3  11     6128.68     6602.20    154.95 o 
   5   3  11     5019.34     5176.68    237.54 o 
   6   3  11     1062.11     1004.37     29.97 o 
   7   3  11        2.62       35.92     21.37 o 
   8   3  11      860.68      801.03    100.07 o 
   9   3  11       13.21      -26.74     26.74 o 
  10   3  11       51.80      117.85     36.81 o 
  11   3  11     1248.64     1234.01     32.06 o 
  12   3  11       26.61      -75.26     75.26 o 
  13   3  11       11.07       33.13     45.69 o 
  -6   4  11        0.75      -15.15     25.81 o 
  -5   4  11      381.19      372.84     20.77 o 
  -4   4  11        9.95       30.43     26.63 o 
  -3   4  11      188.61      197.91     22.88 o 
  -2   4  11       34.20       34.08     16.36 o 
  -1   4  11      216.12      229.03     18.68 o 
   0   4  11      469.40      488.20     27.55 o 
   1   4  11        0.23      -22.29     45.02 o 
   2   4  11      351.90      340.98     34.24 o 
   3   4  11      266.49      243.19     38.09 o 
   4   4  11      634.26      624.38     25.90 o 
   5   4  11       27.27       28.35     20.96 o 
   6   4  11       83.93       86.10     24.86 o 
   7   4  11      695.87      728.82     30.03 o 
   8   4  11      825.44      768.17     61.23 o 
   9   4  11        1.28       14.87     26.85 o 
  10   4  11        3.60       27.54     26.53 o 
  11   4  11        0.57        4.65     28.93 o 
  12   4  11       91.60     1279.08    654.87 o 
  13   4  11      129.05      124.50     21.67 o 
  -5   5  11      117.69      128.01     23.59 o 
  -4   5  11      191.81      217.28     20.37 o 
  -3   5  11      102.64      141.46     36.82 o 
  -2   5  11        6.17       43.29     23.57 o 
  -1   5  11        5.94       17.67     23.39 o 
   0   5  11      597.84      650.68     31.41 o 
   1   5  11      585.98      646.96     68.30 o 
   2   5  11       54.95       59.97     29.45 o 
   3   5  11       24.80        8.81     25.77 o 
   4   5  11     2769.40     2657.25    143.67 o 
   5   5  11     7677.59     7939.59    415.31 o 
   6   5  11     1923.24     1989.50    138.80 o 
   7   5  11      890.35      902.41     31.77 o 
   8   5  11      978.82      960.11     67.22 o 
   9   5  11       76.94       88.72     21.63 o 
  10   5  11       34.30       62.42     31.85 o 
  11   5  11     1014.77     1016.82     32.14 o 
  12   5  11        3.49       19.18     27.56 o 
  13   5  11       15.78       -4.80     39.12 o 
  -5   6  11      101.76      108.98     20.24 o 
  -4   6  11       31.11        6.68     29.00 o 
  -3   6  11        1.02      -20.51     20.51 o 
  -2   6  11      356.60      347.02     37.17 o 
  -1   6  11        6.34       28.23     19.81 o 
   0   6  11     1117.82     1109.39     56.02 o 
   1   6  11      400.66      408.73     22.06 o 
   2   6  11      267.52      286.42     26.88 o 
   3   6  11      744.09      697.24     41.84 o 
   4   6  11      539.58      557.38     59.88 o 
   5   6  11      155.29      158.41     24.78 o 
   6   6  11       13.79        4.74     23.97 o 
   7   6  11      800.61      773.96     29.56 o 
   8   6  11     1156.76     1220.99     51.65 o 
   9   6  11      121.50      106.82     33.36 o 
  10   6  11      133.29      122.70     25.40 o 
  11   6  11      397.39      471.21     79.95 o 
  12   6  11       43.44       27.14     23.45 o 
  13   6  11      728.52      693.93     32.88 o 
  -4   7  11       84.11       67.67     23.31 o 
  -3   7  11      618.13      565.26     31.49 o 
  -2   7  11      426.40      506.25     22.45 o 
  -1   7  11       36.55       75.25     18.48 o 
   0   7  11       19.28       31.06     23.10 o 
   1   7  11      188.86      184.18     16.67 o 
   2   7  11     2586.74     2671.83    124.77 o 
   3   7  11     2532.99     2506.57     29.74 o 
   4   7  11      265.62      285.44     20.90 o 
   5   7  11       98.47      118.27     25.67 o 
   6   7  11     1286.38     1297.31     76.17 o 
   7   7  11     2448.61     2513.06    127.90 o 
   8   7  11      759.73      713.31     41.12 o 
   9   7  11     4163.89     4092.62    189.10 o 
  10   7  11        0.85       -9.32     23.24 o 
  11   7  11      903.86      910.44     34.47 o 
  12   7  11      216.65      250.79     23.20 o 
  13   7  11       43.32       52.12     28.96 o 
  -3   8  11       45.58       67.82     28.59 o 
  -2   8  11      251.44      242.96     24.54 o 
  -1   8  11       97.13      129.15     26.04 o 
   0   8  11      275.86      288.54     26.57 o 
   1   8  11       10.05       -3.89     22.05 o 
   2   8  11       15.25       15.25     18.41 o 
   3   8  11        8.53        7.14     18.36 o 
   4   8  11       30.20       11.31     22.33 o 
   5   8  11       67.58       66.03     22.40 o 
   6   8  11      182.22      158.20     18.50 o 
   7   8  11      320.67      336.01     20.95 o 
   8   8  11        0.47       -5.71     36.26 o 
   9   8  11       20.84       59.61     35.24 o 
  10   8  11     1157.19     1200.66     36.70 o 
  11   8  11      809.21      794.24     24.98 o 
  12   8  11      241.77      258.96     25.20 o 
  13   8  11        1.22       35.82     22.82 o 
  -2   9  11      128.38      127.32     39.08 o 
  -1   9  11      466.43      456.33     25.05 o 
   0   9  11      561.86      569.18     26.46 o 
   1   9  11       28.07       57.04     30.94 o 
   2   9  11       73.21       75.53     23.00 o 
   3   9  11      539.08      492.97     21.22 o 
   4   9  11     1725.80     1790.55     66.54 o 
   5   9  11      874.24      805.07     64.92 o 
   6   9  11       21.35       23.36     23.83 o 
   7   9  11      180.85      173.94     29.43 o 
   8   9  11       38.46       38.29     29.24 o 
   9   9  11      705.58      732.08     38.64 o 
  10   9  11      180.38      174.94     28.90 o 
  11   9  11      592.88      619.49     35.86 o 
  12   9  11       86.10       75.29     26.59 o 
  13   9  11       79.72       89.48     29.66 o 
   0  10  11      111.58       89.47     27.33 o 
   1  10  11       32.19       64.31     30.41 o 
   2  10  11        8.02       -5.94     20.19 o 
   3  10  11       70.58       87.86     18.60 o 
   4  10  11        5.31       -2.70     26.21 o 
   5  10  11       13.70       29.13     21.42 o 
   6  10  11      184.87      148.25     23.36 o 
   7  10  11       21.02       59.26     28.56 o 
   8  10  11      179.31      189.73     20.18 o 
   9  10  11       12.50        2.96     23.39 o 
  10  10  11       84.14       98.14     28.22 o 
  11  10  11      224.73      194.45     28.28 o 
  12  10  11      109.22       61.14     31.24 o 
  13  10  11       30.37       35.92     32.53 o 
   1  11  11       82.65      107.83     35.12 o 
   2  11  11       58.44       43.08     23.78 o 
   3  11  11      306.44      304.33     20.79 o 
   4  11  11      124.30      108.81     25.20 o 
   5  11  11     1351.35     1374.12     73.12 o 
   6  11  11     1369.95     1437.05     31.96 o 
   7  11  11      990.21     1106.15     73.52 o 
   8  11  11      130.36      156.83     27.23 o 
   9  11  11       57.31       38.23     22.64 o 
  10  11  11       36.21       19.03     26.61 o 
  11  11  11       42.05        8.29     39.39 o 
  12  11  11      103.74      203.71     46.94 o 
   3  12  11        7.01       -2.59     37.83 o 
   4  12  11        5.95       17.11     23.05 o 
   5  12  11       34.60       18.09     23.86 o 
   6  12  11        5.07       40.94     26.30 o 
   7  12  11       19.92       32.57     22.94 o 
   8  12  11      603.15      517.59     23.39 o 
   9  12  11      384.77      370.63     24.29 o 
  10  12  11      223.95      255.04     27.73 o 
  11  12  11        3.84      -42.49     46.00 o 
   6  13  11      317.31      265.84     21.63 o 
   7  13  11       28.90       36.57     27.67 o 
   8  13  11       65.10       54.04     27.51 o 
   9  13  11      902.35      884.05     87.52 o 
  -4 -10  12      267.46      216.41     32.79 o 
  -3 -10  12      220.71      166.14     43.23 o 
  -2 -10  12        0.82       30.69     41.42 o 
  -1 -10  12        2.80       11.16     25.03 o 
   0 -10  12      270.56      264.82     25.97 o 
  -6  -9  12        0.33       39.03     24.96 o 
  -5  -9  12      225.51      209.01     35.64 o 
  -4  -9  12        5.11       16.58     26.55 o 
  -3  -9  12      207.16      207.55     22.30 o 
  -2  -9  12        5.48        1.55     35.22 o 
  -1  -9  12       88.58      108.94     22.63 o 
   0  -9  12       57.74       59.58     21.07 o 
   1  -9  12       29.52       55.87     48.73 o 
   2  -9  12        0.42      -17.95     51.91 o 
  -7  -8  12      230.41      226.48     33.23 o 
  -6  -8  12       42.40       33.06     30.61 o 
  -5  -8  12      245.40      260.20     28.62 o 
  -4  -8  12      555.86      563.87     48.37 o 
  -3  -8  12       20.51       -2.66     38.28 o 
  -2  -8  12     1178.94     1098.68     31.43 o 
  -1  -8  12     1498.83     1564.71     54.66 o 
   0  -8  12      393.94      359.02     29.76 o 
   1  -8  12        3.89       36.00     27.62 o 
   2  -8  12       40.03       51.90     27.12 o 
   3  -8  12      229.54      222.39     36.58 o 
   4  -8  12      843.87      764.59     38.05 o 
  -7  -7  12      424.57      453.62     36.79 o 
  -6  -7  12      185.19      174.10     32.62 o 
  -5  -7  12      733.65      772.46     37.86 o 
  -4  -7  12       21.99        0.20     33.59 o 
  -3  -7  12       30.27       34.98     33.88 o 
  -2  -7  12       18.27        5.81     30.90 o 
  -1  -7  12       10.34       20.67     23.68 o 
   0  -7  12       56.33       31.37     34.04 o 
   1  -7  12       48.35       23.41     23.75 o 
   2  -7  12       19.91       -4.52     29.00 o 
   3  -7  12       24.95       31.04     27.84 o 
   4  -7  12      113.02      155.14     35.27 o 
   5  -7  12       30.27        6.03     20.10 o 
   6  -7  12       27.22       51.87     24.50 o 
  -8  -6  12      122.93       80.86     39.67 o 
  -7  -6  12      146.39      167.80     32.70 o 
  -6  -6  12     1145.52     1073.68     31.75 o 
  -5  -6  12     1528.57     1609.48     43.05 o 
  -4  -6  12      731.51      772.34     38.85 o 
  -3  -6  12      333.69      421.88     37.40 o 
  -2  -6  12       93.05       86.37     36.90 o 
  -1  -6  12       66.60       98.79     31.00 o 
   0  -6  12     1447.14     1412.86     83.45 o 
   1  -6  12       81.74       79.67     25.04 o 
   2  -6  12       13.04        1.90     24.22 o 
   3  -6  12       73.78       77.11     30.15 o 
   4  -6  12     1312.90     1477.76    129.81 o 
   5  -6  12     1416.43     1406.79    107.16 o 
   6  -6  12      698.09      744.15     92.41 o 
   7  -6  12       54.68       48.90     66.12 o 
  -8  -5  12       15.31       -9.63     39.38 o 
  -7  -5  12     1220.48     1156.44     38.86 o 
  -6  -5  12      418.92      429.50     35.77 o 
  -5  -5  12      285.52      270.75     36.25 o 
  -4  -5  12      270.28      299.78     37.76 o 
  -3  -5  12        2.23      -18.12     37.51 o 
  -2  -5  12      363.89      328.93     32.50 o 
  -1  -5  12        5.02       16.20     19.12 o 
   0  -5  12      616.32      627.60     27.66 o 
   1  -5  12      108.09      118.40     20.97 o 
   2  -5  12      348.29      332.56     26.58 o 
   3  -5  12      241.70      274.99     30.76 o 
   4  -5  12       97.67      135.12     38.41 o 
   5  -5  12      138.58      210.08     29.17 o 
   6  -5  12       55.40       84.51     57.61 o 
   7  -5  12      175.08      144.32     21.06 o 
   8  -5  12      105.08       76.96     26.74 o 
  -8  -4  12        0.08       34.69     39.22 o 
  -7  -4  12      281.51      264.66     25.03 o 
  -6  -4  12       65.32       70.77     34.49 o 
  -5  -4  12      533.36      533.91     38.18 o 
  -4  -4  12     2818.93     3037.59     48.69 o 
  -3  -4  12      351.94      348.16     31.60 o 
  -2  -4  12        8.81        3.96     30.69 o 
  -1  -4  12     1855.90     1925.45    107.77 o 
   0  -4  12      382.30      387.37     28.24 o 
   1  -4  12     1792.71     1861.40    114.29 o 
   2  -4  12     4964.99     4814.01    264.10 o 
   3  -4  12       81.68       80.61     21.40 o 
   4  -4  12       22.67        0.96     21.77 o 
   5  -4  12       41.76       52.52     48.41 o 
   6  -4  12       84.23       85.58     28.82 o 
   7  -4  12      473.60      563.40     23.49 o 
   8  -4  12      164.64      180.06     19.16 o 
   9  -4  12      160.66      202.53     59.13 o 
  -8  -3  12       47.21       26.41     28.00 o 
  -7  -3  12      394.49      378.86     35.11 o 
  -6  -3  12        4.48       -7.88     34.69 o 
  -5  -3  12      173.86      219.57     36.17 o 
  -4  -3  12        3.47        8.73     37.26 o 
  -3  -3  12       92.62       66.12     31.22 o 
  -2  -3  12      498.95      521.44     35.29 o 
  -1  -3  12      186.02      177.63     28.49 o 
   0  -3  12     1276.93     1315.70     64.34 o 
   1  -3  12      125.43      123.15     20.09 o 
   2  -3  12      893.52      896.50     30.76 o 
   3  -3  12     1145.45     1173.53     91.83 o 
   4  -3  12       16.76       30.44     23.61 o 
   5  -3  12      724.30      725.66     32.82 o 
   6  -3  12        6.89       43.91     22.21 o 
   7  -3  12        2.00      -13.93     29.20 o 
   8  -3  12      110.25      150.98     23.33 o 
   9  -3  12       16.74      -13.65     22.34 o 
  10  -3  12      144.03      165.05     24.83 o 
  -8  -2  12       95.29       96.84     42.35 o 
  -7  -2  12      392.16      293.85     35.19 o 
  -6  -2  12      226.01      219.26     26.09 o 
  -5  -2  12        2.52       35.91     35.96 o 
  -4  -2  12      144.52      120.70     30.57 o 
  -3  -2  12        7.00       34.32     31.51 o 
  -2  -2  12      893.73      912.30     29.09 o 
  -1  -2  12     1766.26     1774.66     43.35 o 
   0  -2  12     1942.78     1996.02     45.31 o 
   1  -2  12       12.27       -3.76     28.52 o 
   2  -2  12      208.17      217.52     28.79 o 
   3  -2  12      155.16      187.73     28.77 o 
   4  -2  12     1745.05     1762.09    139.82 o 
   5  -2  12     3583.27     3520.44    407.72 o 
   6  -2  12      395.43      398.32     45.28 o 
   7  -2  12       92.47       87.98     26.70 o 
   8  -2  12       51.67       80.37     25.43 o 
   9  -2  12      692.55      743.80     25.19 o 
  10  -2  12      145.88      125.43     25.96 o 
  -7  -1  12      230.16      201.94     32.45 o 
  -6  -1  12       56.55       37.88     20.24 o 
  -5  -1  12      318.26      308.32     33.36 o 
  -4  -1  12       74.88       82.90     34.78 o 
  -3  -1  12      895.89      828.94     35.88 o 
  -2  -1  12      606.16      607.06     27.90 o 
  -1  -1  12       27.81       20.27     25.21 o 
   0  -1  12      188.62      228.85     29.12 o 
   1  -1  12      115.07      134.67     25.31 o 
   2  -1  12       47.00        3.62     20.62 o 
   3  -1  12      346.14      336.07     21.29 o 
   4  -1  12        1.73      -12.64     22.11 o 
   5  -1  12       18.25       35.46     23.55 o 
   6  -1  12        5.62       -6.92     29.94 o 
   7  -1  12       24.26       18.07     31.34 o 
   8  -1  12      588.72      562.69     55.61 o 
   9  -1  12      574.49      604.05     21.73 o 
  10  -1  12      436.36      421.65     28.12 o 
  11  -1  12        4.60       -6.56     36.63 o 
  -7   0  12      213.12      139.97     19.60 o 
  -6   0  12      432.81      443.95     21.51 o 
  -5   0  12      157.08      165.23     26.04 o 
  -4   0  12      202.33      217.09     26.27 o 
  -3   0  12       24.80       31.55     31.59 o 
  -2   0  12      525.09      570.81     36.31 o 
  -1   0  12     3376.89     3477.80     47.12 o 
   0   0  12     3921.45     3858.62     69.59 o 
   1   0  12      391.27      389.96     24.33 o 
   2   0  12      163.10      165.75     31.47 o 
   3   0  12     1012.52     1008.62     47.11 o 
   4   0  12       91.73      117.47     23.69 o 
   5   0  12     1150.82     1319.60     31.89 o 
   6   0  12      782.20      804.52     60.59 o 
   7   0  12     1364.55     1195.11    106.39 o 
   8   0  12      217.00      205.86     25.77 o 
   9   0  12      221.49      262.08     25.91 o 
  10   0  12        0.39       28.23     43.65 o 
  11   0  12      233.20      268.76     26.68 o 
  -7   1  12      491.08      548.12     73.83 o 
  -6   1  12      250.93      209.54     20.59 o 
  -5   1  12     1019.58     1074.64    121.72 o 
  -4   1  12       63.21       78.90     26.77 o 
  -3   1  12       24.10       18.33     15.81 o 
  -2   1  12      497.31      556.14     25.81 o 
  -1   1  12       25.67       39.26     35.34 o 
   0   1  12      832.23      868.61     76.19 o 
   1   1  12      361.04      446.16     30.79 o 
   2   1  12       97.29       97.27     33.70 o 
   3   1  12      106.69       95.10     30.08 o 
   4   1  12      468.89      460.17     26.28 o 
   5   1  12       98.15       67.96     30.21 o 
   6   1  12      177.55      183.41     32.58 o 
   7   1  12      134.37      145.17     28.75 o 
   8   1  12      442.07      442.00     27.32 o 
   9   1  12       44.51       73.65     35.20 o 
  10   1  12      147.92      122.54     52.33 o 
  11   1  12      268.32      288.64     20.00 o 
  12   1  12      215.16      250.07     26.01 o 
  -6   2  12       11.28       30.63     19.10 o 
  -5   2  12        0.67      -24.73     24.73 o 
  -4   2  12      886.58      873.55     35.16 o 
  -3   2  12     1675.79     1714.69     35.87 o 
  -2   2  12     2412.22     2637.95    122.89 o 
  -1   2  12        2.23       25.14     21.15 o 
   0   2  12       29.94       57.67     20.80 o 
   1   2  12       25.85       56.45     25.62 o 
   2   2  12     2365.60     2271.66    231.49 o 
   3   2  12     3861.43     4068.80    149.94 o 
   4   2  12     2061.44     2240.36    147.57 o 
   5   2  12      170.16      184.23     20.70 o 
   6   2  12     1862.64     1970.81     62.55 o 
   7   2  12      155.67      170.12     45.76 o 
   8   2  12      170.31      165.99     27.52 o 
   9   2  12     1850.03     1832.53     27.37 o 
  10   2  12        0.40       -8.60     20.91 o 
  11   2  12       89.80      104.09     23.65 o 
  12   2  12       10.98      -15.13     37.22 o 
  -6   3  12      179.95      202.81     30.41 o 
  -5   3  12        5.71        6.62     33.59 o 
  -4   3  12      116.48      138.93     21.30 o 
  -3   3  12       51.39       59.62     34.73 o 
  -2   3  12     1035.37     1091.67     21.83 o 
  -1   3  12        7.52       11.05     20.19 o 
   0   3  12     1042.65     1099.18     87.47 o 
   1   3  12        2.75       19.55     20.57 o 
   2   3  12      521.13      538.73     48.24 o 
   3   3  12        8.86       36.65     30.81 o 
   4   3  12        5.98       11.53     25.14 o 
   5   3  12        1.64       26.17     31.02 o 
   6   3  12      597.20      619.39     23.96 o 
   7   3  12        2.02       34.91     43.83 o 
   8   3  12      320.69      266.79     23.44 o 
   9   3  12       54.55       60.48     21.95 o 
  10   3  12       31.35       28.07     24.24 o 
  11   3  12       27.78       49.70     34.59 o 
  12   3  12      322.32      353.79     75.14 o 
  13   3  12      186.87      197.64     51.86 o 
  -5   4  12        8.74       69.10     32.69 o 
  -4   4  12      232.10      288.03     18.09 o 
  -3   4  12      690.51      739.20     85.47 o 
  -2   4  12      334.29      357.99     32.11 o 
  -1   4  12      558.76      562.92     20.72 o 
   0   4  12       45.21        0.15     24.65 o 
   1   4  12     1140.06     1053.74     96.00 o 
   2   4  12     5548.95     5683.51    224.86 o 
   3   4  12     3266.48     3198.25    100.84 o 
   4   4  12      846.15      878.63     46.85 o 
   5   4  12      883.92      915.05     30.70 o 
   6   4  12        7.00       13.97     19.79 o 
   7   4  12      284.20      320.08     24.05 o 
   8   4  12      163.25      155.01     23.68 o 
   9   4  12       79.16       15.16     25.98 o 
  10   4  12      141.31      152.71     22.10 o 
  11   4  12      765.67      739.57     37.11 o 
  12   4  12      424.81      432.92     27.87 o 
  13   4  12       96.30       81.68     50.37 o 
  -5   5  12       17.53       52.53     28.18 o 
  -4   5  12        8.06      -16.97     16.97 o 
  -3   5  12      165.49      161.71     18.52 o 
  -2   5  12      536.98      572.60     31.28 o 
  -1   5  12       43.61       26.59     27.59 o 
   0   5  12        0.36       -8.33     18.92 o 
   1   5  12       19.16       13.83     20.32 o 
   2   5  12       22.17      -14.15     57.06 o 
   3   5  12      373.36      350.58     25.73 o 
   4   5  12     1081.62     1114.83     55.39 o 
   5   5  12      401.38      409.20     23.54 o 
   6   5  12     1118.44     1167.60     26.71 o 
   7   5  12     1789.00     1806.53     40.30 o 
   8   5  12      299.02      335.57     88.25 o 
   9   5  12       13.18       10.94     47.10 o 
  10   5  12     1611.09     1621.07     29.89 o 
  11   5  12      505.56      524.28     25.73 o 
  12   5  12        2.72       32.54     33.85 o 
  13   5  12       10.69       -4.00     51.87 o 
  -4   6  12       24.38       34.31     48.02 o 
  -3   6  12        1.43      -19.79     34.04 o 
  -2   6  12       86.37       70.73     25.72 o 
  -1   6  12      159.25      189.32     22.32 o 
   0   6  12     1310.74     1410.90     48.42 o 
   1   6  12      718.99      771.70     30.23 o 
   2   6  12      860.35      942.22     24.50 o 
   3   6  12       29.05       43.07     19.53 o 
   4   6  12        3.51       -2.21     24.08 o 
   5   6  12       18.08       14.07     19.67 o 
   6   6  12     1148.10     1136.44     84.55 o 
   7   6  12     4057.64     4055.27     66.75 o 
   8   6  12     4326.22     4430.31    204.65 o 
   9   6  12       28.05       55.41     21.66 o 
  10   6  12      461.98      503.57     29.36 o 
  11   6  12      337.65      289.83     60.92 o 
  12   6  12     1451.71     1461.75     98.41 o 
  13   6  12       50.07       43.60     20.38 o 
  -3   7  12      178.80      178.72     19.94 o 
  -2   7  12      710.75      707.92     46.17 o 
  -1   7  12        8.88       76.69     21.10 o 
   0   7  12       61.06      140.73     26.96 o 
   1   7  12       13.49       61.25     27.85 o 
   2   7  12        0.04        1.90     18.67 o 
   3   7  12        5.78      -42.12     45.16 o 
   4   7  12       28.03       -9.76     22.71 o 
   5   7  12      230.38      212.37     27.00 o 
   6   7  12      130.36      138.36     26.10 o 
   7   7  12       76.16       58.25     41.12 o 
   8   7  12      340.77      325.80     24.95 o 
   9   7  12      232.49      224.00     27.49 o 
  10   7  12      645.96      656.27     28.82 o 
  11   7  12      412.85      462.31     22.53 o 
  12   7  12       11.85      -33.53     43.77 o 
  13   7  12       23.59      -11.13     21.59 o 
  -2   8  12       54.25       34.05     32.61 o 
  -1   8  12      283.08      243.55     60.48 o 
   0   8  12     1115.16     1393.77    299.55 o 
   1   8  12      606.94      597.45     22.81 o 
   2   8  12       66.55       92.03     40.61 o 
   3   8  12       65.67       95.42     22.83 o 
   4   8  12      370.70      379.95     49.12 o 
   5   8  12     1330.60     1346.31     66.66 o 
   6   8  12       40.64       14.55     53.85 o 
   7   8  12      350.49      379.30     21.76 o 
   8   8  12      445.70      471.54     27.38 o 
   9   8  12      519.39      581.54     24.33 o 
  10   8  12      137.85      124.45     31.41 o 
  11   8  12       88.13       45.49     24.39 o 
  12   8  12       65.03       48.91     19.92 o 
  13   8  12       44.82      143.25     67.65 o 
  -1   9  12      199.74      208.78     29.55 o 
   0   9  12       89.87       54.12     24.23 o 
   1   9  12       67.72      106.99     31.98 o 
   2   9  12       69.51      114.78     41.10 o 
   3   9  12        6.63       17.07     21.77 o 
   4   9  12      111.38      125.79     25.74 o 
   5   9  12      215.15      217.25     23.77 o 
   6   9  12        1.16      -25.18     25.18 o 
   7   9  12       13.16       19.49     26.06 o 
   8   9  12      953.60      960.31     64.64 o 
   9   9  12      547.46      536.16     27.69 o 
  10   9  12       63.28       73.94     24.76 o 
  11   9  12       97.83       85.22     20.79 o 
  12   9  12       67.49       43.66     21.68 o 
  13   9  12       60.13       56.99     25.85 o 
   0  10  12        5.36      -10.00     23.57 o 
   1  10  12        0.92       17.92     26.32 o 
   2  10  12       28.95       -4.74     24.32 o 
   3  10  12      404.68      402.13     23.84 o 
   4  10  12      935.09     1070.98    100.14 o 
   5  10  12     3653.85     4071.31    226.39 o 
   6  10  12      365.52      370.26     44.52 o 
   7  10  12       76.94       68.00     23.76 o 
   8  10  12      135.50      137.92     23.57 o 
   9  10  12       63.27       93.36     27.28 o 
  10  10  12      908.46      883.85     33.52 o 
  11  10  12      664.50      635.52     25.59 o 
  12  10  12      295.30      237.59     26.30 o 
   2  11  12        0.68        3.98     42.04 o 
   3  11  12        0.65      -11.71     19.14 o 
   4  11  12       18.89       25.03     19.36 o 
   5  11  12        0.33      -18.92     24.40 o 
   6  11  12      241.74      290.94     25.07 o 
   7  11  12       84.24      100.09     23.05 o 
   8  11  12       42.33       87.97     26.30 o 
   9  11  12       49.75       91.31     25.92 o 
  10  11  12       48.43       72.21     24.44 o 
  11  11  12      195.37      215.44     32.26 o 
  12  11  12       33.19       58.89     45.91 o 
   4  12  12      269.77      279.28     34.99 o 
   5  12  12      121.44       86.33     19.64 o 
   6  12  12       11.31        7.07     23.60 o 
   7  12  12        2.62      -18.69     22.77 o 
   8  12  12      423.08      381.26     27.05 o 
   9  12  12      311.23      331.90     26.06 o 
  10  12  12      471.38      480.72     36.16 o 
  -4  -9  13      184.56      151.25     27.66 o 
  -3  -9  13      236.40      233.85     30.98 o 
  -2  -9  13      445.67      393.49     35.93 o 
  -1  -9  13      175.45      166.43     30.57 o 
   0  -9  13      278.25      269.48     30.07 o 
   1  -9  13       99.64      101.32     26.40 o 
  -5  -8  13       44.76       40.81     32.61 o 
  -4  -8  13       99.19       85.64     27.82 o 
  -3  -8  13       10.62      -24.40     27.25 o 
  -2  -8  13      169.77      130.70     20.40 o 
  -1  -8  13        5.72       14.30     22.47 o 
   0  -8  13      106.66       88.38     22.03 o 
   1  -8  13       35.54       70.60     32.77 o 
   2  -8  13      183.20      135.49     31.82 o 
   3  -8  13        0.03      -27.63     28.98 o 
  -6  -7  13      109.75      119.39     33.76 o 
  -5  -7  13       56.19       44.94     37.55 o 
  -4  -7  13      753.57      773.16     38.15 o 
  -3  -7  13      566.44      575.81     44.19 o 
  -2  -7  13        0.82      -22.75     22.75 o 
  -1  -7  13      341.89      334.92     25.02 o 
   0  -7  13       20.48       -0.89     36.24 o 
   1  -7  13      394.45      402.62     38.46 o 
   2  -7  13     1216.03     1250.74     31.25 o 
   3  -7  13     1029.86     1125.06     82.47 o 
   4  -7  13      480.86      442.72     74.70 o 
   5  -7  13      176.00      197.84     25.11 o 
  -7  -6  13      123.16      125.27     39.63 o 
  -6  -6  13        6.14       -5.88     31.47 o 
  -5  -6  13      403.82      388.78     34.66 o 
  -4  -6  13       50.20       58.61     33.14 o 
  -3  -6  13       48.05       34.77     34.12 o 
  -2  -6  13      121.84      162.33     35.23 o 
  -1  -6  13       65.50       77.55     29.32 o 
   0  -6  13      109.75      137.72     30.60 o 
   1  -6  13       85.05       90.77     37.55 o 
   2  -6  13      326.67      329.86     30.29 o 
   3  -6  13       18.10       48.87     39.61 o 
   4  -6  13      233.04      326.76     71.93 o 
   5  -6  13      167.55      197.92     21.27 o 
   6  -6  13      107.74       68.21     25.24 o 
  -7  -5  13      631.15      670.85     42.10 o 
  -6  -5  13      100.18       53.55     32.69 o 
  -5  -5  13       80.95       73.59     34.16 o 
  -4  -5  13      355.68      421.43     36.09 o 
  -3  -5  13       22.10        4.41     35.10 o 
  -2  -5  13       31.51      -40.98     40.98 o 
  -1  -5  13     1089.01     1165.03     59.13 o 
   0  -5  13      848.19      943.71     34.26 o 
   1  -5  13     1383.11     1377.72     39.04 o 
   2  -5  13      150.76      158.72     24.96 o 
   3  -5  13       12.66        4.08     42.26 o 
   4  -5  13       20.99        1.91     41.28 o 
   5  -5  13      525.67      566.08     25.57 o 
   6  -5  13      367.88      421.03     23.75 o 
   7  -5  13      256.11      277.28     57.17 o 
  -7  -4  13      236.99      231.30     37.03 o 
  -6  -4  13       95.42       60.57     23.88 o 
  -5  -4  13      292.82      350.61     35.15 o 
  -4  -4  13       47.26       71.87     24.57 o 
  -3  -4  13      469.90      468.91     38.22 o 
  -2  -4  13      159.88      196.34     37.76 o 
  -1  -4  13        0.90       14.72     18.63 o 
   0  -4  13        0.73        1.84     24.63 o 
   1  -4  13      153.98      118.81     22.02 o 
   2  -4  13       34.99       -6.94     25.60 o 
   3  -4  13        5.80       29.86     27.06 o 
   4  -4  13      335.48      310.39     42.56 o 
   5  -4  13      246.86      262.16     22.04 o 
   6  -4  13       10.64       -9.04     20.29 o 
   7  -4  13      150.67      165.39     21.93 o 
   8  -4  13       55.95       54.73     18.29 o 
  -7  -3  13       11.14       69.46     31.63 o 
  -6  -3  13      122.08      138.29     33.51 o 
  -5  -3  13      204.43      204.96     35.60 o 
  -4  -3  13      289.27      308.64     26.54 o 
  -3  -3  13       84.65      164.69     37.27 o 
  -2  -3  13       43.75       69.96     21.06 o 
  -1  -3  13        4.07      -25.51     25.51 o 
   0  -3  13      343.45      365.64     31.38 o 
   1  -3  13      847.38      777.73     42.21 o 
   2  -3  13      949.61      990.99     33.75 o 
   3  -3  13       90.74      122.31     22.77 o 
   4  -3  13       93.83      124.99     41.31 o 
   5  -3  13      847.24      960.10     33.58 o 
   6  -3  13      622.63      607.34     25.45 o 
   7  -3  13      712.18      782.87     67.29 o 
   8  -3  13      134.73      134.50     27.23 o 
   9  -3  13        7.00       -0.25     25.21 o 
  -7  -2  13      219.54      174.02     36.62 o 
  -6  -2  13      562.44      510.42     35.41 o 
  -5  -2  13      707.63      619.17     37.78 o 
  -4  -2  13      290.67      395.93     36.87 o 
  -3  -2  13      254.31      247.48     37.97 o 
  -2  -2  13      293.49      328.25     23.68 o 
  -1  -2  13      122.09      119.24     48.43 o 
   0  -2  13      562.36      528.93     26.83 o 
   1  -2  13       16.18       -5.82     33.94 o 
   2  -2  13        0.61      -14.99     21.19 o 
   3  -2  13        2.31       -2.92     26.83 o 
   4  -2  13        3.60        0.73     27.53 o 
   5  -2  13      213.51      216.17     22.68 o 
   6  -2  13      345.46      438.93     62.92 o 
   7  -2  13       56.62      102.86     55.88 o 
   8  -2  13      471.38      484.71     26.26 o 
   9  -2  13       31.15       64.74     20.78 o 
  10  -2  13        2.05       -4.53     38.93 o 
  -7  -1  13       29.85      -17.07     28.18 o 
  -6  -1  13       10.16      113.25     32.81 o 
  -5  -1  13       67.79       73.22     34.65 o 
  -4  -1  13      212.17      307.43     36.82 o 
  -3  -1  13      981.45     1050.65     31.06 o 
  -2  -1  13     3126.12     3124.72     36.59 o 
  -1  -1  13      804.15      737.69     24.10 o 
   0  -1  13      225.32      217.10     20.41 o 
   1  -1  13     1257.31     1272.28     34.26 o 
   2  -1  13      363.22      344.02     39.85 o 
   3  -1  13     1724.96     1827.07     32.28 o 
   4  -1  13     2884.42     3093.31     52.80 o 
   5  -1  13     3445.55     3473.21    246.94 o 
   6  -1  13       78.93       74.16     18.57 o 
   7  -1  13       20.97       77.34     22.15 o 
   8  -1  13      123.97      101.96     70.33 o 
   9  -1  13     1047.26     1204.58     28.89 o 
  10  -1  13      281.85      293.34     23.03 o 
  11  -1  13        6.35       48.07     30.79 o 
  -7   0  13      381.82      379.79     51.14 o 
  -6   0  13      814.40      823.66     38.38 o 
  -5   0  13      270.64      249.18     39.66 o 
  -4   0  13      206.39      246.56     36.74 o 
  -3   0  13      208.33      196.56     38.45 o 
  -2   0  13      614.39      604.67     25.08 o 
  -1   0  13       34.54       83.06     32.90 o 
   0   0  13      361.33      360.35     25.52 o 
   1   0  13        6.97      -29.79     29.79 o 
   2   0  13        3.22        3.86     21.79 o 
   3   0  13      124.94      130.40     24.78 o 
   4   0  13       34.77       35.11     21.73 o 
   5   0  13      223.00      226.77     35.66 o 
   6   0  13      940.90      936.98     86.06 o 
   7   0  13      155.68      112.46     26.84 o 
   8   0  13      538.99      541.05     57.42 o 
   9   0  13        2.00      -26.60     29.20 o 
  10   0  13        0.26      -12.86     29.87 o 
  11   0  13       57.13       16.99     20.06 o 
  -6   1  13      232.17      210.03     19.88 o 
  -5   1  13      324.44      306.99     20.63 o 
  -4   1  13       32.21       -6.88     25.31 o 
  -3   1  13       31.37       58.07     27.16 o 
  -2   1  13       97.33      110.04     22.29 o 
  -1   1  13      707.32      722.74     26.76 o 
   0   1  13     1326.36     1330.42     65.93 o 
   1   1  13     1301.33     1276.19     45.61 o 
   2   1  13       58.94       53.09     20.14 o 
   3   1  13      111.54       59.04     43.72 o 
   4   1  13       10.32       -7.89     27.84 o 
   5   1  13     1639.61     1640.88     24.49 o 
   6   1  13      792.15      775.58     23.00 o 
   7   1  13      290.16      306.01     35.60 o 
   8   1  13        0.82      -20.33     20.33 o 
   9   1  13        3.10        9.59     23.82 o 
  10   1  13      478.82      505.22     33.89 o 
  11   1  13      547.94      468.91     65.66 o 
  12   1  13      914.58      874.48     29.04 o 
  -6   2  13       86.01      117.40     33.94 o 
  -5   2  13       96.71       54.91     47.14 o 
  -4   2  13        8.10        5.00     20.43 o 
  -3   2  13        0.39       31.22     42.22 o 
  -2   2  13     2621.00     2724.16    192.84 o 
  -1   2  13      453.52      447.57     33.73 o 
   0   2  13      187.21      160.02     25.82 o 
   1   2  13        3.12       15.51     35.16 o 
   2   2  13       22.94       33.41     40.73 o 
   3   2  13      158.27      153.69     28.82 o 
   4   2  13      295.60      245.32     20.79 o 
   5   2  13        8.20       -1.55     44.26 o 
   6   2  13      540.37      614.91     28.60 o 
   7   2  13       68.00       43.54     31.92 o 
   8   2  13        1.73      -18.17     18.17 o 
   9   2  13       30.97       56.66     30.85 o 
  10   2  13      159.53      161.53     59.86 o 
  11   2  13      511.65      541.13     28.46 o 
  12   2  13       92.62       87.80     24.90 o 
  -5   3  13       32.86       51.94     23.26 o 
  -4   3  13       11.01      270.29    138.78 o 
  -3   3  13        1.29      -10.99     26.96 o 
  -2   3  13      101.89      147.06     83.72 o 
  -1   3  13      127.57      208.97     73.84 o 
   0   3  13      539.14      616.68     39.23 o 
   1   3  13     3004.95     2956.64    123.73 o 
   2   3  13     4215.80     4086.21    149.40 o 
   3   3  13     1737.35     1814.30     35.15 o 
   4   3  13      204.93      178.23     30.11 o 
   5   3  13      301.29      309.87     23.11 o 
   6   3  13      291.70      334.84     57.92 o 
   7   3  13      792.12      796.20     84.59 o 
   8   3  13     2030.61     1919.58    101.09 o 
   9   3  13      546.08      547.65     32.49 o 
  10   3  13       97.48       93.35     30.82 o 
  11   3  13       86.21      125.69     27.77 o 
  12   3  13      343.28      311.61     42.36 o 
  -5   4  13       10.69       34.19     23.17 o 
  -4   4  13      819.17      720.74     21.49 o 
  -3   4  13       74.58      120.83     20.63 o 
  -2   4  13      578.71      616.20     23.28 o 
  -1   4  13      135.34      182.73     22.92 o 
   0   4  13      321.18      331.54     22.84 o 
   1   4  13        1.95      -11.53     19.06 o 
   2   4  13       28.60       38.30     19.96 o 
   3   4  13        0.97      -12.25     24.00 o 
   4   4  13       41.47       53.09     21.06 o 
   5   4  13      198.66      178.14     20.30 o 
   6   4  13      193.81      140.77     21.68 o 
   7   4  13       35.51       31.34     22.37 o 
   8   4  13       45.06       12.44     38.26 o 
   9   4  13       48.48       23.76     58.92 o 
  10   4  13      362.31      379.71     36.87 o 
  11   4  13     1051.12     1114.79    146.18 o 
  12   4  13      109.45      108.77     21.49 o 
  13   4  13       33.84       11.53     24.73 o 
  -4   5  13      136.86      133.33     18.96 o 
  -3   5  13        6.49       -6.50     23.67 o 
  -2   5  13     1000.84     1003.79     27.71 o 
  -1   5  13     4060.82     4507.47     82.21 o 
   0   5  13      250.17      261.22     28.48 o 
   1   5  13      499.10      532.32     36.02 o 
   2   5  13     4352.01     4292.90    262.21 o 
   3   5  13     1491.22     1582.76     77.66 o 
   4   5  13     6383.37     6478.58    226.54 o 
   5   5  13    12324.88    12779.92    585.70 o 
   6   5  13      443.40      412.41     22.44 o 
   7   5  13     1199.68     1223.84     24.07 o 
   8   5  13       60.02       14.72     24.80 o 
   9   5  13     2147.57     2265.70    148.40 o 
  10   5  13     1526.14     1496.71     40.76 o 
  11   5  13       15.66       36.71     28.34 o 
  12   5  13        1.54      -26.65     26.65 o 
  13   5  13      100.70      127.96     31.58 o 
  -3   6  13        7.89      -18.93     18.93 o 
  -2   6  13      325.94      346.71     21.03 o 
  -1   6  13       39.35       49.52     20.73 o 
   0   6  13       25.68       48.95     21.63 o 
   1   6  13       34.12       22.28     23.03 o 
   2   6  13        5.28       16.57     18.54 o 
   3   6  13       48.14       46.16     18.50 o 
   4   6  13        2.42       -5.49     22.32 o 
   5   6  13      284.22      268.55     21.23 o 
   6   6  13       63.92      118.48     31.43 o 
   7   6  13      526.24      542.14     43.84 o 
   8   6  13      670.73      638.03     22.46 o 
   9   6  13      270.31      257.46     22.27 o 
  10   6  13       92.48       56.58     22.24 o 
  11   6  13        3.96       14.32     24.32 o 
  12   6  13       84.64       19.63     26.92 o 
  13   6  13      327.53      293.21     32.43 o 
  -2   7  13      286.38      220.68     20.16 o 
  -1   7  13      821.54      848.77     46.85 o 
   0   7  13      274.86      308.68     26.46 o 
   1   7  13      272.26      315.60     49.24 o 
   2   7  13       66.26      104.74     19.62 o 
   3   7  13      147.92      157.74     99.01 o 
   4   7  13      414.30      369.50     52.74 o 
   5   7  13     3715.13     3831.95    277.58 o 
   6   7  13      588.48      616.43     34.59 o 
   7   7  13       27.51       33.65     18.92 o 
   8   7  13       86.01      102.25     21.25 o 
   9   7  13        5.73       55.30     22.92 o 
  10   7  13      242.13      264.42     25.47 o 
  11   7  13      189.72      217.29     24.29 o 
  12   7  13      542.03      485.05     33.09 o 
  13   7  13       14.98       -0.34     23.25 o 
  -1   8  13      207.67      178.73     34.15 o 
   0   8  13       69.35       19.88     28.98 o 
   1   8  13      160.22      174.95     18.60 o 
   2   8  13       18.93      -20.09     26.40 o 
   3   8  13      203.48      236.67     23.70 o 
   4   8  13        1.55        7.37     54.14 o 
   5   8  13       14.15        1.22     55.67 o 
   6   8  13      489.45      512.21     25.09 o 
   7   8  13      230.10      228.71     23.86 o 
   8   8  13       12.81       16.63     20.31 o 
   9   8  13       18.19       12.19     34.63 o 
  10   8  13       59.36       42.98     21.55 o 
  11   8  13      276.11      228.06     25.77 o 
  12   8  13      226.39      188.65     24.39 o 
  13   8  13      313.03      317.15     27.29 o 
   0   9  13      316.62      256.95     40.97 o 
   1   9  13       55.59       85.82     19.88 o 
   2   9  13     2429.83     2428.42    113.64 o 
   3   9  13     2938.54     3263.12     58.15 o 
   4   9  13      669.08      806.05     28.01 o 
   5   9  13       25.08       38.10     34.79 o 
   6   9  13       49.64       62.36     24.51 o 
   7   9  13      203.23      224.41     37.86 o 
   8   9  13     2311.53     2388.22     50.46 o 
   9   9  13      565.67      535.51     68.49 o 
  10   9  13       46.95       63.27     24.91 o 
  11   9  13      303.25      260.09     21.98 o 
  12   9  13       12.50       18.69     21.59 o 
   1  10  13       85.82       64.87     25.69 o 
   2  10  13       52.25       37.97     19.16 o 
   3  10  13        8.18       -5.45     17.19 o 
   4  10  13       92.77      122.10     18.01 o 
   5  10  13        0.95      -35.30     35.30 o 
   6  10  13       98.60       58.56     27.77 o 
   7  10  13       43.46       68.43     26.75 o 
   8  10  13       17.98       23.98     29.06 o 
   9  10  13       65.61       62.08     18.92 o 
  10  10  13       18.07       -0.02     22.32 o 
  11  10  13      335.27      278.24     23.66 o 
  12  10  13        8.21      -30.65     30.65 o 
   3  11  13      109.18      151.07     40.71 o 
   4  11  13       22.63       13.67     29.75 o 
   5  11  13      205.30      212.66     31.15 o 
   6  11  13       38.77       71.75     33.30 o 
   7  11  13       47.71       85.91     47.12 o 
   8  11  13      808.45      752.59     50.30 o 
   9  11  13      871.89      804.75     23.38 o 
  10  11  13     1000.12     1010.77     28.69 o 
  11  11  13       51.50       34.78     24.96 o 
   5  12  13        8.85        5.79     22.96 o 
   6  12  13        2.19      -39.38     39.38 o 
   7  12  13       56.11       52.20     40.37 o 
   8  12  13       18.25       86.85     41.55 o 
   9  12  13      414.34      406.14     26.77 o 
  -4  -8  14       12.46       27.43     38.57 o 
  -3  -8  14      166.07      141.49     30.37 o 
  -2  -8  14      111.06      119.72     22.42 o 
  -1  -8  14       77.72       96.04     22.24 o 
   0  -8  14     1279.15     1279.02     30.67 o 
   1  -8  14     1424.79     1464.73     91.23 o 
   2  -8  14      397.40      389.16     74.51 o 
  -5  -7  14       72.13       62.16     37.10 o 
  -4  -7  14      340.59      370.50     33.56 o 
  -3  -7  14        2.90        6.20     30.77 o 
  -2  -7  14      302.22      269.58     41.27 o 
  -1  -7  14        0.46      -17.88     23.26 o 
   0  -7  14       74.81       67.44     27.41 o 
   1  -7  14       19.53       24.58     27.49 o 
   2  -7  14       16.74       24.94     32.67 o 
   3  -7  14       74.39       59.53     26.19 o 
   4  -7  14      186.43      211.38     57.54 o 
  -6  -6  14      269.05      296.09     39.56 o 
  -5  -6  14      209.85      193.12     23.76 o 
  -4  -6  14       60.82       80.73     31.75 o 
  -3  -6  14        8.21      -32.65     32.65 o 
  -2  -6  14     1861.44     1967.89     44.01 o 
  -1  -6  14     1300.54     1464.40     59.98 o 
   0  -6  14      261.09      283.02     38.64 o 
   1  -6  14       16.80       -4.87     23.22 o 
   2  -6  14        7.78       19.25     42.49 o 
   3  -6  14      135.88      181.48     28.04 o 
   4  -6  14       83.83      145.27     43.14 o 
   5  -6  14      137.16      167.81     25.90 o 
   6  -6  14       13.83      -17.43     25.74 o 
  -6  -5  14      679.11      719.69     42.02 o 
  -5  -5  14        3.56        1.10     31.51 o 
  -4  -5  14      285.17      329.99     34.25 o 
  -3  -5  14      330.06      358.87     35.60 o 
  -2  -5  14     1054.33     1074.13     40.04 o 
  -1  -5  14        3.35        2.59     28.55 o 
   0  -5  14      227.31      278.93     37.60 o 
   1  -5  14       66.75       39.81     35.14 o 
   2  -5  14        4.45        5.31     29.75 o 
   3  -5  14        0.72      -16.61     29.17 o 
   4  -5  14       24.77       53.79     47.79 o 
   5  -5  14      329.76      354.66     23.37 o 
   6  -5  14       10.48      -34.51     45.22 o 
   7  -5  14       79.98       98.83     22.15 o 
  -6  -4  14      172.89      156.66     32.04 o 
  -5  -4  14       12.94      -26.00     32.36 o 
  -4  -4  14       56.24       17.71     33.75 o 
  -3  -4  14       17.59       16.53     24.24 o 
  -2  -4  14      791.08      883.55     38.97 o 
  -1  -4  14      782.39      856.04     50.61 o 
   0  -4  14      134.24      122.22     30.04 o 
   1  -4  14       23.58       50.09     29.81 o 
   2  -4  14       84.21      103.65     30.94 o 
   3  -4  14      741.34      784.72     27.76 o 
   4  -4  14      875.26      957.66     47.27 o 
   5  -4  14     1641.44     1835.96    188.27 o 
   6  -4  14      113.05      103.17     76.35 o 
   7  -4  14       52.57      103.42     34.83 o 
   8  -4  14      164.02      161.73     25.26 o 
  -6  -3  14      638.28      578.98     35.45 o 
  -5  -3  14        9.24      -32.85     32.85 o 
  -4  -3  14      257.02      280.54     34.78 o 
  -3  -3  14      284.52      321.79     26.33 o 
  -2  -3  14      398.00      398.72     37.28 o 
  -1  -3  14       27.78       51.08     33.32 o 
   0  -3  14       28.33        6.40     18.74 o 
   1  -3  14        2.11        3.86     24.14 o 
   2  -3  14       66.09       49.53     24.31 o 
   3  -3  14      270.56      274.84     23.44 o 
   4  -3  14        1.93       -7.11     32.40 o 
   5  -3  14       20.88        0.86     21.87 o 
   6  -3  14      502.03      574.10     30.11 o 
   7  -3  14      113.93      141.57     28.07 o 
   8  -3  14        4.30        9.02     26.06 o 
   9  -3  14       12.99        7.84     30.70 o 
  -6  -2  14       21.17       20.41     32.08 o 
  -5  -2  14      925.80      949.35     37.09 o 
  -4  -2  14      808.42      821.24     28.72 o 
  -3  -2  14      103.35      116.70     35.51 o 
  -2  -2  14      267.30      250.34     26.74 o 
  -1  -2  14      328.93      340.73     20.29 o 
   0  -2  14       44.77       19.30     28.47 o 
   1  -2  14     1307.83     1357.06     28.89 o 
   2  -2  14     1450.69     1464.23     29.16 o 
   3  -2  14      523.64      525.44     58.71 o 
   4  -2  14       17.81       -9.04     25.55 o 
   5  -2  14      557.36      620.05     57.34 o 
   6  -2  14      560.85      573.54     59.93 o 
   7  -2  14      773.00      850.89     64.85 o 
   8  -2  14      391.68      413.34     41.28 o 
   9  -2  14        2.19       16.74     20.34 o 
  10  -2  14       67.45       72.04     24.32 o 
  -6  -1  14      448.20      388.02     38.18 o 
  -5  -1  14       42.32       56.77     24.08 o 
  -4  -1  14       64.96       77.55     34.82 o 
  -3  -1  14       47.29       51.87     35.39 o 
  -2  -1  14      817.70      855.39     40.00 o 
  -1  -1  14      118.52      119.96     21.88 o 
   0  -1  14        0.24      -18.81     21.08 o 
   1  -1  14      130.24      146.90     22.67 o 
   2  -1  14        2.13        8.39     26.07 o 
   3  -1  14      109.19      109.42     22.67 o 
   4  -1  14      624.66      609.92     23.50 o 
   5  -1  14       20.25        7.47     22.35 o 
   6  -1  14      106.21      144.19     27.18 o 
   7  -1  14       14.49       55.65     30.23 o 
   8  -1  14        0.90       21.29     22.99 o 
   9  -1  14      122.16      150.26     41.61 o 
  10  -1  14       95.03       39.12     20.45 o 
  -6   0  14        0.75       21.37     28.45 o 
  -5   0  14      146.29      117.88     33.68 o 
  -4   0  14      318.41      369.97     35.85 o 
  -3   0  14      554.36      614.09     27.65 o 
  -2   0  14       91.81      107.51     37.06 o 
  -1   0  14        1.11      -20.20     29.67 o 
   0   0  14       51.58       29.01     25.64 o 
   1   0  14      712.18      729.42     57.52 o 
   2   0  14     1129.81     1089.93     29.20 o 
   3   0  14     1043.92      975.79     22.32 o 
   4   0  14       32.99       35.68     32.94 o 
   5   0  14       38.22       59.05     18.14 o 
   6   0  14       49.99       25.50     25.62 o 
   7   0  14      558.61      515.69     50.95 o 
   8   0  14     1274.37     1319.23     61.58 o 
   9   0  14      498.06      532.01     21.58 o 
  10   0  14      268.49      274.26     23.00 o 
  11   0  14       21.62        7.46     38.65 o 
  -5   1  14       72.67       34.67     19.13 o 
  -4   1  14     1209.37     1221.21     94.83 o 
  -3   1  14       67.23       57.02     35.26 o 
  -2   1  14      448.86      492.14     38.83 o 
  -1   1  14       19.57       46.77     21.51 o 
   0   1  14        0.34      -10.82     22.36 o 
   1   1  14      410.18      406.76     20.27 o 
   2   1  14       18.83       15.93     27.12 o 
   3   1  14       17.77      -12.09     36.94 o 
   4   1  14      814.51      789.06     23.82 o 
   5   1  14        0.91      -15.47     18.30 o 
   6   1  14        0.03       15.37     42.24 o 
   7   1  14       84.31       55.46     35.45 o 
   8   1  14       26.88       15.74     30.83 o 
   9   1  14      403.70      448.92     25.69 o 
  10   1  14      441.78      444.89     23.11 o 
  11   1  14      432.24      429.72     47.59 o 
  -5   2  14      116.62       64.29     19.02 o 
  -4   2  14      294.57      302.06     24.62 o 
  -3   2  14      191.00      186.73     25.63 o 
  -2   2  14      434.17      487.36     19.99 o 
  -1   2  14     5548.65     6002.16     46.19 o 
   0   2  14     3735.58     3645.22     36.75 o 
   1   2  14      516.73      507.67     46.01 o 
   2   2  14     1798.25     1846.39    161.34 o 
   3   2  14      810.45      855.01     87.05 o 
   4   2  14        5.54       51.95     34.83 o 
   5   2  14     4074.44     4411.13     35.41 o 
   6   2  14     1997.76     2149.97     39.00 o 
   7   2  14      145.07      118.89     40.57 o 
   8   2  14        0.81      -12.86     24.70 o 
   9   2  14        6.60      -16.46     27.51 o 
  10   2  14      411.67      474.45     25.08 o 
  11   2  14      186.98      150.39     35.84 o 
  12   2  14      311.39      302.77     80.06 o 
  -5   3  14       50.08       33.34     52.38 o 
  -4   3  14      330.39      292.47     24.38 o 
  -3   3  14       41.73       35.69     18.20 o 
  -2   3  14        4.02        0.61     20.98 o 
  -1   3  14       26.51       24.18     24.16 o 
   0   3  14       28.11       21.02     21.88 o 
   1   3  14      743.87      706.63     22.82 o 
   2   3  14      164.02      178.84     20.96 o 
   3   3  14       73.26       71.83     64.22 o 
   4   3  14       70.56       25.81     24.24 o 
   5   3  14      910.25      931.92     28.21 o 
   6   3  14       21.25      -25.50     25.50 o 
   7   3  14      269.02      288.63     40.48 o 
   8   3  14      493.27      501.29     26.45 o 
   9   3  14      595.78      612.13     31.56 o 
  10   3  14       42.26       62.24     29.09 o 
  11   3  14       41.00       20.21     47.67 o 
  12   3  14        4.61       17.57     58.87 o 
  -4   4  14      627.84      503.57     21.77 o 
  -3   4  14        4.06      -19.72     19.72 o 
  -2   4  14      299.88      395.12     25.85 o 
  -1   4  14       21.26       50.93     22.10 o 
   0   4  14     1708.88     1942.43    139.67 o 
   1   4  14     2048.44     2146.45     38.14 o 
   2   4  14      313.65      325.32     42.42 o 
   3   4  14      413.61      365.95     21.89 o 
   4   4  14      104.53      138.28     43.98 o 
   5   4  14     2298.03     2374.73    109.59 o 
   6   4  14     2927.98     2969.57     31.78 o 
   7   4  14        1.58      -21.05     21.05 o 
   8   4  14       26.50       76.04     25.24 o 
   9   4  14        5.61       -1.83     25.65 o 
  10   4  14      344.85      358.94     54.59 o 
  11   4  14       12.91       15.44     27.35 o 
  12   4  14      314.99      303.70     19.47 o 
  -3   5  14       35.19       14.21     16.52 o 
  -2   5  14       14.84       51.04     59.40 o 
  -1   5  14     1175.61     1273.09     36.70 o 
   0   5  14       11.66      -34.57     47.53 o 
   1   5  14      968.36     1049.19     24.97 o 
   2   5  14      618.64      496.75     23.04 o 
   3   5  14       42.60       33.68     25.08 o 
   4   5  14      306.97      281.11     31.58 o 
   5   5  14      269.03      221.60     22.36 o 
   6   5  14        6.05       28.58     21.10 o 
   7   5  14      286.34      270.40     18.17 o 
   8   5  14      247.23      273.43     46.97 o 
   9   5  14      648.25      686.07     28.39 o 
  10   5  14       64.59       36.19     21.29 o 
  11   5  14        5.89      -39.14     40.32 o 
  12   5  14        5.15       15.96     18.34 o 
  -3   6  14      430.31      373.06     58.61 o 
  -2   6  14      495.72      475.32     60.98 o 
  -1   6  14        4.16      -36.53     55.55 o 
   0   6  14       50.82       27.21     26.86 o 
   1   6  14       25.69       54.16     26.71 o 
   2   6  14     1982.86     2240.94    173.59 o 
   3   6  14     1537.42     1579.56    136.43 o 
   4   6  14      912.67      930.08     22.31 o 
   5   6  14       25.54        8.31     18.91 o 
   6   6  14       10.24       -2.83     23.87 o 
   7   6  14      439.24      412.05     70.38 o 
   8   6  14      576.38      646.16     50.38 o 
   9   6  14      216.68      219.05     28.98 o 
  10   6  14     1686.20     1631.48    114.96 o 
  11   6  14      260.48      230.43     21.36 o 
  12   6  14      212.06      196.97     21.64 o 
  -2   7  14       92.46       90.90     23.92 o 
  -1   7  14      437.04      358.94     25.16 o 
   0   7  14       18.10       14.68     24.75 o 
   1   7  14      393.99      415.90     22.71 o 
   2   7  14        2.94        4.50     26.18 o 
   3   7  14       22.88       10.28     25.51 o 
   4   7  14      137.56      109.22     21.56 o 
   5   7  14       43.83       53.92     21.31 o 
   6   7  14        1.59       28.25     21.21 o 
   7   7  14       30.45        5.49     37.94 o 
   8   7  14      300.92      313.33     21.22 o 
   9   7  14       18.09       24.49     23.77 o 
  10   7  14       34.78        6.14     21.46 o 
  11   7  14      811.36      763.05     26.23 o 
  12   7  14      429.95      402.83     20.68 o 
  -1   8  14      545.96      482.06     30.47 o 
   0   8  14      646.00      637.86     31.63 o 
   1   8  14      762.47      775.12     32.08 o 
   2   8  14       79.61      126.04     21.08 o 
   3   8  14       27.90       12.95     21.58 o 
   4   8  14      231.63      236.39     29.36 o 
   5   8  14     1532.19     1598.56     27.45 o 
   6   8  14     1843.48     1912.17    209.56 o 
   7   8  14        1.56       33.65     24.65 o 
   8   8  14       26.69       35.65     37.26 o 
   9   8  14      282.20      299.97     24.09 o 
  10   8  14      200.42      143.80     21.49 o 
  11   8  14      349.10      319.93     29.36 o 
  12   8  14      490.96      340.41     20.38 o 
   0   9  14      171.45      143.49     23.98 o 
   1   9  14        8.13      -12.57     23.35 o 
   2   9  14        4.98        2.33     30.53 o 
   3   9  14       95.16      124.25     24.95 o 
   4   9  14        1.07       -7.40     32.81 o 
   5   9  14        1.04       -2.78     22.06 o 
   6   9  14        0.59      -11.72     27.16 o 
   7   9  14       32.85       41.42     21.97 o 
   8   9  14        3.05       -2.60     21.65 o 
   9   9  14      101.15       96.96     23.07 o 
  10   9  14       85.51       54.77     21.64 o 
  11   9  14       57.30       76.68     19.59 o 
  12   9  14        5.87      -11.86     27.18 o 
   2  10  14       44.99       55.78     28.84 o 
   3  10  14      133.30      135.79     79.86 o 
   4  10  14       13.45       26.63     38.22 o 
   5  10  14      424.13      455.14     26.17 o 
   6  10  14     1882.25     1795.90    155.08 o 
   7  10  14      926.16     1021.53     50.39 o 
   8  10  14     1098.35      841.85    153.72 o 
   9  10  14      174.81      193.59     35.31 o 
  10  10  14        0.47      -21.04     33.57 o 
  11  10  14      135.31      113.11     25.49 o 
   4  11  14        7.88       19.94     29.61 o 
   5  11  14        8.89       -0.98     31.79 o 
   6  11  14       58.74       45.88     22.98 o 
   7  11  14      192.47      152.97     28.70 o 
   8  11  14       46.38       47.90     21.40 o 
   9  11  14      613.11      582.38     20.49 o 
  10  11  14       73.12       61.18     22.28 o 
  -1  -8  15       13.37       52.03     23.59 o 
   0  -8  15        2.75        4.46     25.30 o 
  -4  -7  15      158.85      158.78     37.06 o 
  -3  -7  15      406.64      430.50     48.06 o 
  -2  -7  15      209.07      172.62     19.22 o 
  -1  -7  15      194.93      158.57     20.37 o 
   0  -7  15        0.77      -54.12     54.12 o 
   1  -7  15        5.49       24.87     26.13 o 
   2  -7  15       15.78        8.96     25.86 o 
   3  -7  15      106.31      153.47     32.13 o 
  -4  -6  15       24.46       -2.53     30.69 o 
  -3  -6  15       17.05       21.79     31.26 o 
  -2  -6  15      113.12      114.82     32.65 o 
  -1  -6  15      280.99      282.03     28.13 o 
   0  -6  15        5.14       31.90     19.52 o 
   1  -6  15       25.47       16.76     22.81 o 
   2  -6  15        0.90      -36.77     36.77 o 
   3  -6  15      240.97      231.89     46.84 o 
   4  -6  15        2.66      -22.82     26.26 o 
   5  -6  15        4.56       40.80     22.38 o 
  -5  -5  15      246.47      245.10     39.27 o 
  -4  -5  15      281.75      305.77     24.90 o 
  -3  -5  15      727.31      762.19     36.15 o 
  -2  -5  15        2.94      -12.65     23.55 o 
  -1  -5  15        2.96        7.54     27.01 o 
   0  -5  15        2.38       -0.09     27.85 o 
   1  -5  15      956.25      909.41     46.51 o 
   2  -5  15     1974.77     1973.07    184.51 o 
   3  -5  15     1133.60     1167.08    220.62 o 
   4  -5  15        4.67        9.94     27.18 o 
   5  -5  15      166.58      152.90     27.41 o 
   6  -5  15       63.96       53.20     25.28 o 
  -5  -4  15        2.69       49.14     21.67 o 
  -4  -4  15        8.11      -21.06     31.92 o 
  -3  -4  15        1.19       -3.84     32.85 o 
  -2  -4  15        2.62       12.53     33.47 o 
  -1  -4  15      459.11      493.38     24.05 o 
   0  -4  15       13.99       49.41     27.93 o 
   1  -4  15      608.30      637.34     30.13 o 
   2  -4  15        6.59        2.42     26.51 o 
   3  -4  15      149.83      123.89     51.84 o 
   4  -4  15      311.86      341.14     29.33 o 
   5  -4  15       88.40       92.10     28.21 o 
   6  -4  15       59.91       99.21     36.63 o 
   7  -4  15       10.15       23.26     36.34 o 
  -5  -3  15      172.70      114.25     23.51 o 
  -4  -3  15       36.78       37.02     32.77 o 
  -3  -3  15       90.68       97.02     23.88 o 
  -2  -3  15       48.82       48.20     34.45 o 
  -1  -3  15      443.27      430.02     29.98 o 
   0  -3  15     1024.93     1125.08     79.31 o 
   1  -3  15      818.84      913.39     58.64 o 
   2  -3  15      154.02      172.62     29.21 o 
   3  -3  15      118.22       76.89     30.71 o 
   4  -3  15      587.61      667.45     30.81 o 
   5  -3  15     1072.36     1042.39    133.11 o 
   6  -3  15      414.40      387.69     34.81 o 
   7  -3  15      150.92      144.91     63.86 o 
   8  -3  15        5.92       17.55     31.08 o 
  -5  -2  15       24.29      -32.24     32.24 o 
  -4  -2  15      292.11      262.46     24.86 o 
  -3  -2  15        0.73       -2.00     23.51 o 
  -2  -2  15       21.60       33.47     24.20 o 
  -1  -2  15      274.52      261.39     26.32 o 
   0  -2  15       28.11        1.52     29.75 o 
   1  -2  15      238.15      226.14     24.60 o 
   2  -2  15       56.12       53.45     36.14 o 
   3  -2  15       27.10       51.54     29.55 o 
   4  -2  15      170.10      133.75     76.84 o 
   5  -2  15        1.91      -10.11     23.90 o 
   6  -2  15       28.48       68.19     36.96 o 
   7  -2  15       17.94       22.97     22.36 o 
   8  -2  15        5.80      -20.67     55.97 o 
   9  -2  15      185.63      222.60     30.61 o 
  -5  -1  15      327.60      298.80     23.80 o 
  -4  -1  15       84.08       63.26     33.67 o 
  -3  -1  15      144.56      156.74     24.94 o 
  -2  -1  15        6.98      -13.30     34.61 o 
  -1  -1  15     1081.48     1125.60     39.72 o 
   0  -1  15      854.53     1005.17     42.86 o 
   1  -1  15      308.82      394.12     46.32 o 
   2  -1  15        1.28        7.70     16.99 o 
   3  -1  15        4.15      -14.42     36.00 o 
   4  -1  15       67.67       27.92     41.86 o 
   5  -1  15      721.66      720.91     42.38 o 
   6  -1  15     1611.21     1711.22    126.72 o 
   7  -1  15      503.88      571.25     48.86 o 
   8  -1  15      332.48      316.03     39.46 o 
   9  -1  15        6.93       -4.28     18.93 o 
  10  -1  15        0.42      -18.49     24.56 o 
  -5   0  15      480.35      419.71     38.14 o 
  -4   0  15      505.05      505.65     35.16 o 
  -3   0  15       94.89      125.27     34.16 o 
  -2   0  15       18.28       32.53     24.57 o 
  -1   0  15      411.02      423.15     37.12 o 
   0   0  15      203.03      200.65     26.71 o 
   1   0  15      188.87      159.52     24.85 o 
   2   0  15      391.31      371.74     20.49 o 
   3   0  15       79.71       76.71     24.55 o 
   4   0  15       13.90       30.00     22.04 o 
   5   0  15      214.24      157.31     19.54 o 
   6   0  15        6.68       29.55     26.26 o 
   7   0  15      692.35      654.54     31.54 o 
   8   0  15       75.62      117.61     29.33 o 
   9   0  15      104.76       63.95     68.92 o 
  10   0  15       20.58        5.15     35.67 o 
  -5   1  15        8.93       13.38     22.67 o 
  -4   1  15      300.97      250.50     24.98 o 
  -3   1  15     1076.92     1063.53     29.13 o 
  -2   1  15     1304.15     1351.12     39.24 o 
  -1   1  15      269.98      301.98     26.66 o 
   0   1  15       31.05       41.12     23.32 o 
   1   1  15      467.53      427.42     26.18 o 
   2   1  15       37.22       73.38     83.89 o 
   3   1  15      492.90      524.63     26.48 o 
   4   1  15     2021.80     1951.58     98.10 o 
   5   1  15      585.20      560.01     25.29 o 
   6   1  15      561.36      627.85     39.84 o 
   7   1  15       88.25       85.89     25.76 o 
   8   1  15      605.26      696.63     69.53 o 
   9   1  15      407.15      410.34     57.75 o 
  10   1  15      430.52      450.16     20.27 o 
  11   1  15       84.91       64.68     50.45 o 
  -4   2  15        3.40       -3.11     18.73 o 
  -3   2  15        6.17       13.45     16.72 o 
  -2   2  15        3.91       31.92     34.61 o 
  -1   2  15      726.22      762.45     28.63 o 
   0   2  15        1.59      -25.47     36.45 o 
   1   2  15      464.27      426.11     20.60 o 
   2   2  15        2.73      -19.49     24.67 o 
   3   2  15       75.52      136.09     38.49 o 
   4   2  15       12.40       24.78     19.14 o 
   5   2  15       69.94      108.81     34.14 o 
   6   2  15        0.49       17.42     27.94 o 
   7   2  15     1028.83     1182.59     76.31 o 
   8   2  15        0.44       40.81     29.91 o 
   9   2  15      127.08      116.95     24.81 o 
  10   2  15       58.22       28.85     23.21 o 
  11   2  15       74.06       79.79     38.96 o 
  -4   3  15       64.58       33.95     28.45 o 
  -3   3  15      976.93      894.95     22.75 o 
  -2   3  15      331.58      369.42     25.97 o 
  -1   3  15        6.42       -8.61     24.85 o 
   0   3  15      176.63      203.65     26.33 o 
   1   3  15      212.16      292.79     65.46 o 
   2   3  15     1418.06     1345.54    101.58 o 
   3   3  15     1030.02     1027.97     23.09 o 
   4   3  15      503.95      466.21     19.06 o 
   5   3  15      287.48      281.98     63.22 o 
   6   3  15      800.10      801.17     85.59 o 
   7   3  15       68.69      109.51     21.15 o 
   8   3  15       33.06      115.06     30.22 o 
   9   3  15       94.36      117.06     24.76 o 
  10   3  15     1059.62     1023.00     30.84 o 
  11   3  15      429.09      447.47     72.15 o 
  12   3  15       69.08       39.95     31.29 o 
  -3   4  15        6.65       -3.50     18.97 o 
  -2   4  15      111.99       68.05     17.69 o 
  -1   4  15      211.10      247.96     21.17 o 
   0   4  15       13.06       22.81     25.26 o 
   1   4  15       24.52       58.81     36.61 o 
   2   4  15      149.52      217.46     30.86 o 
   3   4  15      128.17      104.18     17.48 o 
   4   4  15        5.77       -3.62     20.82 o 
   5   4  15     1006.76      976.23     54.06 o 
   6   4  15      115.08       77.95     17.29 o 
   7   4  15      100.59       59.71     25.71 o 
   8   4  15      648.83      699.89     51.99 o 
   9   4  15        1.24      -14.22     20.68 o 
  10   4  15      110.84      120.42     28.49 o 
  11   4  15      574.90      573.36     28.40 o 
  12   4  15      319.86      373.25     68.46 o 
  -3   5  15       93.42       88.73     33.98 o 
  -2   5  15        0.43       58.94     30.63 o 
  -1   5  15      145.15      160.18     20.65 o 
   0   5  15       93.16      108.79     36.71 o 
   1   5  15     1441.92     1596.09     40.68 o 
   2   5  15     1136.77     1180.62     31.35 o 
   3   5  15      275.66      298.20     26.63 o 
   4   5  15      846.24      846.13     47.33 o 
   5   5  15      539.31      567.63     41.74 o 
   6   5  15      451.05      525.37     47.51 o 
   7   5  15     2144.68     2260.45     33.55 o 
   8   5  15     2445.46     2729.95     93.08 o 
   9   5  15      181.44      157.76     25.27 o 
  10   5  15       21.77       21.93     20.32 o 
  11   5  15       15.24       24.33     27.26 o 
  12   5  15      409.54      393.64     37.75 o 
  -2   6  15      254.62      203.14     31.52 o 
  -1   6  15      489.87      400.97     18.62 o 
   0   6  15       46.17       81.33     24.47 o 
   1   6  15       19.34      -17.05     20.78 o 
   2   6  15       16.27       53.67     34.89 o 
   3   6  15        0.34       11.13     20.45 o 
   4   6  15        2.65      -25.38     25.38 o 
   5   6  15      103.84      111.55     25.20 o 
   6   6  15      337.44      398.90     36.64 o 
   7   6  15        7.94       -1.03     24.87 o 
   8   6  15       43.14       31.17     24.32 o 
   9   6  15      445.56      468.57     70.44 o 
  10   6  15      553.67      497.26     43.43 o 
  11   6  15      616.28      557.43     25.42 o 
  12   6  15      251.66      256.65     27.43 o 
  -1   7  15       87.29      108.82     38.14 o 
   0   7  15      355.44      305.43     56.12 o 
   1   7  15      608.58      637.72     22.25 o 
   2   7  15      976.66     1020.75     32.62 o 
   3   7  15      295.68      290.64     36.25 o 
   4   7  15       33.82      -29.16     29.16 o 
   5   7  15        2.51       65.44     28.30 o 
   6   7  15      220.24      213.64     37.82 o 
   7   7  15       27.63       45.75     21.97 o 
   8   7  15      146.69      130.49     65.39 o 
   9   7  15      203.66      230.06     35.82 o 
  10   7  15      115.09      520.89    233.36 o 
  11   7  15      115.86      101.55     23.02 o 
  12   7  15       22.74       47.50     22.93 o 
   0   8  15        0.26       46.43     28.62 o 
   1   8  15      173.63      159.34     49.41 o 
   2   8  15      235.13      289.23     55.84 o 
   3   8  15       27.98       55.63     34.65 o 
   4   8  15        1.49        0.01     37.00 o 
   5   8  15      139.25      165.77     28.31 o 
   6   8  15      374.94      428.87     28.71 o 
   7   8  15       33.76       36.53     20.16 o 
   8   8  15       28.46       19.03     27.34 o 
   9   8  15      285.65      314.59     23.51 o 
  10   8  15      190.70      207.18     34.32 o 
  11   8  15       42.72       21.59     19.49 o 
  12   8  15       15.55      -23.96     26.81 o 
   1   9  15       66.14       95.96     54.32 o 
   2   9  15      101.05      101.20     19.40 o 
   3   9  15        4.11       37.56     16.87 o 
   4   9  15     1656.72     1771.39     40.44 o 
   5   9  15     3257.59     3149.57    248.70 o 
   6   9  15     2228.27     2187.10    129.61 o 
   7   9  15       43.08       87.05     53.00 o 
   8   9  15      457.29      461.61     53.37 o 
   9   9  15       26.98       64.80     25.94 o 
  10   9  15      161.87      144.23     26.24 o 
  11   9  15      513.93      445.86     50.19 o 
   3  10  15        1.88       20.27     54.06 o 
   4  10  15       18.36        5.29     19.19 o 
   5  10  15        0.85       -2.37     32.94 o 
   6  10  15        3.74      -18.34     37.40 o 
   7  10  15      378.22      340.88     27.14 o 
   8  10  15      197.10      185.25     21.18 o 
   9  10  15        0.86       16.87     25.51 o 
  10  10  15       10.75        6.82     24.80 o 
   5  11  15      203.23      115.64     40.13 o 
   6  11  15      248.66      169.98     29.19 o 
   7  11  15       91.65       81.73     35.59 o 
   8  11  15      106.65      200.03     51.55 o 
   9  11  15      260.47      229.37     22.14 o 
  -1  -7  16      158.41      163.04     25.57 o 
   0  -7  16       12.29       31.45     20.73 o 
   1  -7  16       73.48       19.34     32.42 o 
  -3  -6  16       60.34       94.24     27.47 o 
  -2  -6  16        0.59      -22.04     22.04 o 
  -1  -6  16      416.22      377.40     23.69 o 
   0  -6  16     1502.22     1349.22     67.74 o 
   1  -6  16      833.63      810.30     28.81 o 
   2  -6  16       18.83       52.32     25.97 o 
   3  -6  16      255.42      255.28     30.91 o 
   4  -6  16      167.22      135.77     23.04 o 
  -4  -5  16      349.64      309.55     29.07 o 
  -3  -5  16      111.92      111.76     31.92 o 
  -2  -5  16       17.52       21.63     22.94 o 
  -1  -5  16      228.97      236.29     19.62 o 
   0  -5  16       26.57       10.38     18.76 o 
   1  -5  16      185.38      186.58     75.13 o 
   2  -5  16       20.94       11.08     34.02 o 
   3  -5  16       41.10       17.88     21.38 o 
   4  -5  16       63.71       72.00     26.36 o 
   5  -5  16       14.07       12.87     32.03 o 
  -4  -4  16       40.62       24.24     38.53 o 
  -3  -4  16       14.93       47.63     31.30 o 
  -2  -4  16       16.44        5.06     22.86 o 
  -1  -4  16      204.86      256.06     27.51 o 
   0  -4  16      801.84      849.97     24.94 o 
   1  -4  16      918.98      940.28     60.67 o 
   2  -4  16      371.77      335.22     34.36 o 
   3  -4  16       20.82       -1.91     61.38 o 
   4  -4  16        1.64       50.43     27.40 o 
   5  -4  16       66.85       59.01     44.26 o 
   6  -4  16      284.00      265.88     63.69 o 
   7  -4  16       22.95       18.60     26.40 o 
  -4  -3  16      235.90      179.86     32.17 o 
  -3  -3  16       52.44       45.63     22.98 o 
  -2  -3  16      234.37      226.44     24.45 o 
  -1  -3  16      268.20      302.43     34.05 o 
   0  -3  16        7.43       20.21     24.05 o 
   1  -3  16      206.27      206.43     28.39 o 
   2  -3  16       19.07       40.78     39.02 o 
   3  -3  16       19.36       41.92     38.32 o 
   4  -3  16        4.15       40.03     41.06 o 
   5  -3  16       38.00       42.96     21.90 o 
   6  -3  16      183.78      202.19     23.27 o 
   7  -3  16      140.63      146.10     40.08 o 
   8  -3  16      229.95      191.13     27.21 o 
  -4  -2  16       18.77      -15.75     30.85 o 
  -3  -2  16        1.22        2.78     31.79 o 
  -2  -2  16      652.04      643.95     27.20 o 
  -1  -2  16      926.37     1027.47     28.52 o 
   0  -2  16      358.56      370.62     28.75 o 
   1  -2  16      127.92      126.40     28.53 o 
   2  -2  16        9.44      -17.50     28.30 o 
   3  -2  16      362.76      398.69     29.23 o 
   4  -2  16     1614.90     2021.18    116.70 o 
   5  -2  16      973.87      924.16     26.78 o 
   6  -2  16      325.95      337.45     78.04 o 
   7  -2  16       42.55       67.28     33.81 o 
   8  -2  16       12.86       16.19     29.32 o 
  -4  -1  16       12.09       23.51     22.04 o 
  -3  -1  16        3.19       -5.43     32.00 o 
  -2  -1  16      116.27       67.06     33.84 o 
  -1  -1  16      261.91      255.23     35.23 o 
   0  -1  16        0.25       -4.41     28.23 o 
   1  -1  16       68.02       48.17     39.94 o 
   2  -1  16       27.90       60.72     33.88 o 
   3  -1  16        4.18        1.99     24.80 o 
   4  -1  16       80.48      129.05     34.06 o 
   5  -1  16       15.65      -17.00     24.81 o 
   6  -1  16       11.29       64.01     25.22 o 
   7  -1  16      397.58      385.78     30.62 o 
   8  -1  16       82.22      103.99     23.12 o 
   9  -1  16        1.03       -3.04     29.13 o 
  -4   0  16      511.35      438.55     30.50 o 
  -3   0  16       75.53       27.55     32.53 o 
  -2   0  16      161.82      143.85     24.25 o 
  -1   0  16      121.41      101.02     34.33 o 
   0   0  16       77.24       99.92     28.50 o 
   1   0  16     1155.90     1203.11     40.64 o 
   2   0  16      872.63      917.32     27.33 o 
   3   0  16      119.99      132.85     32.61 o 
   4   0  16        1.41        6.03     28.82 o 
   5   0  16      499.36      557.06     29.99 o 
   6   0  16     2057.37     2024.08    133.49 o 
   7   0  16      447.49      494.87     59.47 o 
   8   0  16       56.94       53.45     19.67 o 
   9   0  16      179.52      184.41     19.46 o 
  10   0  16        5.84      -12.10     31.27 o 
  -4   1  16       30.77       68.65     38.73 o 
  -3   1  16      113.54      135.92     32.69 o 
  -2   1  16        7.24       -9.22     23.18 o 
  -1   1  16      985.39     1049.76     28.60 o 
   0   1  16        7.81       79.71     34.69 o 
   1   1  16       63.12       74.16     58.90 o 
   2   1  16       33.28       90.32     29.61 o 
   3   1  16        0.03       32.60     20.67 o 
   4   1  16        1.07       -4.13     20.99 o 
   5   1  16      333.52      368.09    100.48 o 
   6   1  16        0.08      -17.54     20.45 o 
   7   1  16      144.54      180.25     54.74 o 
   8   1  16        9.35       61.17     28.14 o 
   9   1  16        5.76      -22.90     22.90 o 
  10   1  16       12.07       21.52     18.34 o 
  -3   2  16       13.21      -20.61     32.04 o 
  -2   2  16        6.63      -17.83     33.30 o 
  -1   2  16       12.82       -2.78     33.96 o 
   0   2  16       88.13       83.47     35.27 o 
   1   2  16      932.05      949.88     27.42 o 
   2   2  16     2126.60     2340.59    111.34 o 
   3   2  16      737.63      695.40     69.59 o 
   4   2  16       17.56       31.11     20.90 o 
   5   2  16       68.73       73.69     28.41 o 
   6   2  16      340.02      405.20     21.48 o 
   7   2  16      885.59      958.20     82.79 o 
   8   2  16      586.52      572.88     26.10 o 
   9   2  16      438.38      438.79     25.03 o 
  10   2  16        2.79       12.01     20.02 o 
  11   2  16        0.92       43.63     30.38 o 
  -3   3  16      546.94      564.64    130.35 o 
  -2   3  16       42.32       88.81     32.98 o 
  -1   3  16      265.78      237.76     25.60 o 
   0   3  16       11.09       60.89     24.20 o 
   1   3  16       14.11      -24.51     24.73 o 
   2   3  16       53.06       75.42     29.09 o 
   3   3  16      129.20      139.02     29.69 o 
   4   3  16        1.89      -29.35     29.35 o 
   5   3  16      212.61      204.57     29.72 o 
   6   3  16      379.78      471.61     25.81 o 
   7   3  16        0.32        3.04     24.12 o 
   8   3  16        0.36        0.26     29.05 o 
   9   3  16      180.17      173.28     24.84 o 
  10   3  16      404.06      380.48     32.24 o 
  11   3  16       23.50       59.48     58.24 o 
  -2   4  16      626.59      584.10     24.62 o 
  -1   4  16     1811.88     1646.81     39.54 o 
   0   4  16     1930.63     1869.27     32.02 o 
   1   4  16      357.72      368.68     26.87 o 
   2   4  16     1093.31     1161.50     75.91 o 
   3   4  16      388.13      371.75     41.83 o 
   4   4  16     1226.94     1323.97     34.27 o 
   5   4  16     2429.11     2568.54    143.14 o 
   6   4  16     1839.87     1916.95     73.93 o 
   7   4  16      139.70      172.70     22.03 o 
   8   4  16        3.39        5.59     19.62 o 
   9   4  16      556.85      600.86     54.37 o 
  10   4  16      279.67      162.33     28.22 o 
  11   4  16      338.86      322.74     27.27 o 
  -2   5  16       11.37       66.09     52.48 o 
  -1   5  16      272.75      218.75     17.36 o 
   0   5  16        2.69      -33.43     33.83 o 
   1   5  16       34.48       62.73     24.57 o 
   2   5  16       37.09       -5.20     24.34 o 
   3   5  16        4.25       28.19     28.44 o 
   4   5  16      230.01      329.80     29.26 o 
   5   5  16        8.43       72.34     28.41 o 
   6   5  16      112.28       73.38     46.45 o 
   7   5  16      277.56      257.53     23.03 o 
   8   5  16      437.72      430.58     23.09 o 
   9   5  16      256.87      228.76     18.98 o 
  10   5  16      212.67      239.14     21.27 o 
  11   5  16        4.96       -7.76     19.52 o 
  -1   6  16      743.50      716.75     33.98 o 
   0   6  16     1100.00     1050.06     23.45 o 
   1   6  16       46.26       70.93     23.88 o 
   2   6  16        2.44       30.98     23.83 o 
   3   6  16       41.22       26.94     24.20 o 
   4   6  16       76.24       24.28     56.53 o 
   5   6  16      205.04      201.38     88.11 o 
   6   6  16      763.14      657.52     84.74 o 
   7   6  16      239.10      248.04     24.33 o 
   8   6  16        1.47      -30.51     37.75 o 
   9   6  16      107.81      131.00     30.14 o 
  10   6  16       44.78       28.03     17.60 o 
  11   6  16      611.10      543.90     23.19 o 
   0   7  16      182.19      173.67     24.29 o 
   1   7  16       26.27       17.40     19.01 o 
   2   7  16       59.37       20.57     34.37 o 
   3   7  16        1.40       22.81     24.24 o 
   4   7  16      216.90      225.72     39.66 o 
   5   7  16        0.21       46.18     70.73 o 
   6   7  16        1.38      -15.39     27.41 o 
   7   7  16      431.03      421.36     20.59 o 
   8   7  16      149.47      122.86     21.77 o 
   9   7  16       57.86       34.47     22.75 o 
  10   7  16        0.41       31.57     22.65 o 
  11   7  16       14.87       -0.91     15.64 o 
   1   8  16       24.69       61.85     39.22 o 
   2   8  16      952.55      859.62     26.51 o 
   3   8  16     2021.41     2024.76     33.29 o 
   4   8  16      938.32      906.95     37.38 o 
   5   8  16       71.58       93.81     33.45 o 
   6   8  16       34.15       39.56     26.83 o 
   7   8  16       30.78       25.53     24.92 o 
   8   8  16        7.74       20.42     46.79 o 
   9   8  16      811.14      785.83     45.32 o 
  10   8  16      167.27      133.69     22.45 o 
  11   8  16       50.42       43.50     23.68 o 
   3   9  16       41.92       21.06     28.61 o 
   4   9  16        1.45      -16.32     32.61 o 
   5   9  16      169.25      164.81     19.02 o 
   6   9  16        1.42      -16.63     18.47 o 
   7   9  16        0.22       -6.54     22.01 o 
   8   9  16        3.45        8.25     18.15 o 
   9   9  16       11.76       -8.22     38.85 o 
  10   9  16      180.88      225.76     26.61 o 
   5  10  16       17.03      -14.45     40.45 o 
   6  10  16      109.49       87.83     24.60 o 
   7  10  16      177.83      168.61     30.68 o 
   8  10  16       73.60       54.49     49.98 o 
   9  10  16      390.75      320.29     27.57 o 
   0  -6  17       11.02      -10.48     26.99 o 
   1  -6  17        1.73       11.90     19.23 o 
  -2  -5  17      406.09      416.82     29.97 o 
  -1  -5  17      252.97      276.33     36.41 o 
   0  -5  17      266.91      224.42     26.03 o 
   1  -5  17       72.46       92.04     29.75 o 
   2  -5  17       30.09       28.39     20.50 o 
   3  -5  17        0.77       59.38     27.22 o 
   4  -5  17        8.83        0.65     32.89 o 
  -3  -4  17      168.69      168.54     39.06 o 
  -2  -4  17       10.51       31.26     30.16 o 
  -1  -4  17      212.96      207.49     32.25 o 
   0  -4  17        4.39      -11.86     25.64 o 
   1  -4  17        0.42       15.21     28.00 o 
   2  -4  17      100.52      114.34     40.73 o 
   3  -4  17       32.18       42.41     22.14 o 
   4  -4  17       88.10      107.33     18.76 o 
   5  -4  17      179.04      228.83     26.61 o 
  -3  -3  17      377.31      317.03     30.05 o 
  -2  -3  17       49.73       33.26     31.43 o 
  -1  -3  17      181.34      190.10     23.92 o 
   0  -3  17        0.45       -5.83     26.49 o 
   1  -3  17      321.39      330.37     22.32 o 
   2  -3  17     1813.23     1960.65     76.31 o 
   3  -3  17      825.88      851.53     47.61 o 
   4  -3  17       15.65       26.06     27.01 o 
   5  -3  17      347.87      298.63     19.91 o 
   6  -3  17       24.13      -22.26     39.89 o 
   7  -3  17      513.16      434.81    140.51 o 
  -3  -2  17       47.30       30.16     34.81 o 
  -2  -2  17        3.14       -1.51     22.20 o 
  -1  -2  17      256.11      242.74     33.52 o 
   0  -2  17       94.36      123.20     38.67 o 
   1  -2  17        1.82       33.08     27.00 o 
   2  -2  17      378.24      390.20     20.70 o 
   3  -2  17        3.23       14.62     26.98 o 
   4  -2  17       24.27       26.43     23.27 o 
   5  -2  17      533.02      542.24     73.71 o 
   6  -2  17        4.63      -19.81     39.73 o 
   7  -2  17       45.56        1.13     22.00 o 
   8  -2  17       29.01       20.04     31.89 o 
  -3  -1  17       89.49       58.82     35.75 o 
  -2  -1  17      198.30      173.32     32.53 o 
  -1  -1  17       84.71       63.22     23.35 o 
   0  -1  17        2.37       15.95     19.06 o 
   1  -1  17      218.71      270.19     27.90 o 
   2  -1  17     1952.18     1955.17     90.78 o 
   3  -1  17     1307.63     1320.92     36.81 o 
   4  -1  17      150.21      190.12     24.44 o 
   5  -1  17       68.99       34.04     71.34 o 
   6  -1  17        0.59       36.18     27.48 o 
   7  -1  17       65.94       58.13     26.96 o 
   8  -1  17       21.87       -3.57     20.66 o 
  -3   0  17      675.86      642.71     41.13 o 
  -2   0  17       16.93       24.24     22.90 o 
  -1   0  17       11.64        6.04     32.69 o 
   0   0  17       16.85       57.19     19.38 o 
   1   0  17        1.44       26.65     29.85 o 
   2   0  17      541.02      518.47     28.98 o 
   3   0  17       36.69       40.37     23.30 o 
   4   0  17        7.68       -4.14     23.91 o 
   5   0  17      600.67      599.72     28.96 o 
   6   0  17       52.18       39.20     22.30 o 
   7   0  17      102.07      150.63     38.27 o 
   8   0  17       59.92       31.34     64.02 o 
   9   0  17        4.01      -25.72     27.05 o 
  -3   1  17      400.57      400.04     29.40 o 
  -2   1  17       21.16       63.87     31.71 o 
  -1   1  17      473.48      458.39     25.15 o 
   0   1  17     2454.54     2536.20     42.40 o 
   1   1  17      652.64      686.42     64.29 o 
   2   1  17       72.23      101.14     27.84 o 
   3   1  17      201.89      226.44     28.27 o 
   4   1  17        4.08       18.80     58.75 o 
   5   1  17      401.90      446.92     47.89 o 
   6   1  17     1980.94     2090.95    147.99 o 
   7   1  17      783.51      748.88     76.79 o 
   8   1  17       12.11      -27.26     27.26 o 
   9   1  17       54.92       43.13     18.53 o 
  10   1  17        2.83        7.42     26.31 o 
  -2   2  17       13.53        5.18     22.24 o 
  -1   2  17        1.08      -32.49     32.49 o 
   0   2  17      146.09      120.21     33.63 o 
   1   2  17       34.47       38.78     21.80 o 
   2   2  17      187.78      153.59     28.28 o 
   3   2  17       53.18       19.54     44.06 o 
   4   2  17      171.15      129.06     28.46 o 
   5   2  17       10.92       -7.51     19.68 o 
   6   2  17      102.88       93.63     23.60 o 
   7   2  17        3.60      -22.24     23.49 o 
   8   2  17      135.24      105.37     23.79 o 
   9   2  17       53.64       39.60     26.54 o 
  10   2  17      188.55      165.55     26.40 o 
  -2   3  17        5.23      -28.24     28.24 o 
  -1   3  17       33.10       56.85     23.02 o 
   0   3  17        1.16      -23.34     23.34 o 
   1   3  17       33.63       24.16     24.08 o 
   2   3  17      167.27      178.30     55.05 o 
   3   3  17      507.24      511.06     35.65 o 
   4   3  17      729.84      817.87     24.34 o 
   5   3  17      487.27      498.08     25.11 o 
   6   3  17      702.28      667.23     23.83 o 
   7   3  17      748.53      753.74     21.41 o 
   8   3  17      341.54      369.42     24.40 o 
   9   3  17      158.21      109.20     57.84 o 
  10   3  17       63.45       70.07     26.10 o 
  -1   4  17       16.22        6.08     31.92 o 
   0   4  17      712.73      643.16     26.71 o 
   1   4  17        7.75       19.63     23.83 o 
   2   4  17       73.46       64.25     19.51 o 
   3   4  17      140.94      130.33     21.96 o 
   4   4  17       93.81       90.23     21.85 o 
   5   4  17        2.64      -25.08     25.08 o 
   6   4  17        3.74       16.93     19.78 o 
   7   4  17      170.15      178.48     23.52 o 
   8   4  17      576.20      626.93     28.14 o 
   9   4  17        0.77       -1.52     23.30 o 
  10   4  17        0.74      -15.89     31.74 o 
  11   4  17       84.21       68.05     27.04 o 
  -1   5  17      161.80       65.84     40.57 o 
   0   5  17       18.09      -10.28     32.12 o 
   1   5  17       50.21       72.69     23.71 o 
   2   5  17        2.66       33.83     23.59 o 
   3   5  17      608.72      639.75     28.78 o 
   4   5  17      596.45      578.79     92.48 o 
   5   5  17      207.96      206.29     27.97 o 
   6   5  17       16.58       51.86     21.36 o 
   7   5  17       50.23       45.26     26.99 o 
   8   5  17       96.84       77.83     22.73 o 
   9   5  17     1027.00     1200.53    132.93 o 
  10   5  17      882.44      722.50     20.21 o 
  11   5  17      248.45      225.32     21.52 o 
   0   6  17      446.77      509.36     41.36 o 
   1   6  17        0.11        4.12     31.83 o 
   2   6  17      202.92      132.71     33.68 o 
   3   6  17        8.87       36.07     22.64 o 
   4   6  17        0.04      -20.50     27.05 o 
   5   6  17      103.40      129.60     26.95 o 
   6   6  17       83.51       96.84     23.13 o 
   7   6  17        8.18       10.10     18.70 o 
   8   6  17       20.04       11.70     20.81 o 
   9   6  17      157.62      158.78     26.19 o 
  10   6  17      256.18      231.63     20.39 o 
  11   6  17      345.76      307.67     28.60 o 
   1   7  17     1249.38     1061.48     44.71 o 
   2   7  17      622.51      540.91     25.69 o 
   3   7  17        1.86       23.67     23.14 o 
   4   7  17      180.96      209.78     88.05 o 
   5   7  17       23.92        3.27     22.63 o 
   6   7  17      678.04      622.95     75.97 o 
   7   7  17      676.51      634.59     39.84 o 
   8   7  17       11.34       38.84     25.93 o 
   9   7  17        5.68       44.28     28.30 o 
  10   7  17      250.22      195.31     19.78 o 
  11   7  17      510.88      456.89     28.04 o 
   3   8  17        0.04       63.05     28.49 o 
   4   8  17       30.69       51.67     32.24 o 
   5   8  17        0.01       -1.09     23.22 o 
   6   8  17       17.74       -3.67     18.24 o 
   7   8  17       31.40        8.13     18.58 o 
   8   8  17       24.77        8.57     39.98 o 
   9   8  17       38.33       70.66     17.78 o 
  10   8  17      223.82      170.35     52.92 o 
   4   9  17        0.97      -23.79     39.67 o 
   5   9  17       17.84        6.94     22.27 o 
   6   9  17      122.64      151.37     22.42 o 
   7   9  17      506.03      420.62     34.48 o 
   8   9  17      425.82      447.52     25.49 o 
   9   9  17      469.33      410.90     27.20 o 
  -1  -4  18      353.77      392.30     39.89 o 
   0  -4  18      425.40      376.10     26.21 o 
   1  -4  18      102.20      137.01     31.43 o 
   2  -4  18       42.41       55.20     26.72 o 
   3  -4  18       42.40       15.83     29.79 o 
   4  -4  18      288.22      244.67     69.81 o 
  -1  -3  18       39.18        8.98     38.65 o 
   0  -3  18      103.94      104.38     53.86 o 
   1  -3  18       12.60       12.48     25.42 o 
   2  -3  18       38.42       54.14     25.59 o 
   3  -3  18        0.18       37.60     19.94 o 
   4  -3  18        3.44      -15.32     34.55 o 
   5  -3  18        5.72       -4.06     69.05 o 
  -2  -2  18        0.36       -0.16     37.75 o 
  -1  -2  18      413.68      340.80     32.83 o 
   0  -2  18     1011.71      985.94     51.09 o 
   1  -2  18      960.34      997.50     22.21 o 
   2  -2  18      128.13      163.30     26.38 o 
   3  -2  18        3.64      -15.95     25.76 o 
   4  -2  18      222.48      231.51     27.09 o 
   5  -2  18       22.45       33.17     21.95 o 
   6  -2  18      361.76      323.28     45.97 o 
   7  -2  18     1218.34     1113.86     28.98 o 
  -2  -1  18       45.37       18.82     38.12 o 
  -1  -1  18        2.88       32.77     21.47 o 
   0  -1  18      324.10      327.56     23.35 o 
   1  -1  18       51.98       54.12     41.53 o 
   2  -1  18        1.39       -3.02     26.38 o 
   3  -1  18       44.90       90.98     34.14 o 
   4  -1  18       34.34       26.20     22.30 o 
   5  -1  18       79.57       -7.35     26.42 o 
   6  -1  18        7.30       27.60     20.18 o 
   7  -1  18       18.94       91.74     69.08 o 
  -2   0  18      510.12      459.66     40.47 o 
  -1   0  18      955.70      837.85     27.17 o 
   0   0  18       32.41       73.18     31.67 o 
   1   0  18        5.19       22.71     37.04 o 
   2   0  18       49.81       28.81     20.82 o 
   3   0  18      754.12      775.80     28.63 o 
   4   0  18      916.69      928.36     73.09 o 
   5   0  18      404.77      391.65     22.26 o 
   6   0  18       16.28       -3.28     19.01 o 
   7   0  18        1.62      -20.74     20.87 o 
   8   0  18       15.23       -3.75     59.55 o 
  -2   1  18       14.73      -21.63     38.77 o 
  -1   1  18        1.54      -20.61     22.24 o 
   0   1  18      641.93      608.68     26.26 o 
   1   1  18        8.28       -8.37     26.44 o 
   2   1  18      107.14       95.72     26.75 o 
   3   1  18       13.26        2.16     23.30 o 
   4   1  18       84.42      113.62     27.00 o 
   5   1  18       43.99       26.69     19.04 o 
   6   1  18      105.47      124.75     58.31 o 
   7   1  18       24.49       29.11     36.79 o 
   8   1  18      448.37      374.87    134.07 o 
   9   1  18        4.66        8.19     25.20 o 
  -1   2  18       75.01       43.10     35.22 o 
   0   2  18       22.42       -6.90     22.81 o 
   1   2  18      107.86       41.10     22.98 o 
   2   2  18       33.62       17.06     18.77 o 
   3   2  18     1033.33     1045.24     88.01 o 
   4   2  18     1287.01     1341.40     30.80 o 
   5   2  18     1589.48     1708.96     62.23 o 
   6   2  18      150.00      118.01     26.82 o 
   7   2  18        2.36       29.00     30.38 o 
   8   2  18      363.48      310.01     18.11 o 
   9   2  18        4.74       45.72     45.40 o 
  -1   3  18        4.59        3.67     38.77 o 
   0   3  18      181.00      158.50     23.10 o 
   1   3  18       54.11       10.12     32.37 o 
   2   3  18       70.83       67.14     33.00 o 
   3   3  18       69.27      406.08    188.73 o 
   4   3  18       24.42       83.92     27.15 o 
   5   3  18       17.65        6.67     20.81 o 
   6   3  18      447.34      430.07     22.21 o 
   7   3  18        0.15       30.53     44.00 o 
   8   3  18       55.02       54.30     20.64 o 
   9   3  18      289.93      236.47     19.18 o 
  10   3  18        7.84       11.58     30.63 o 
   0   4  18        0.66       18.12     27.59 o 
   1   4  18      711.61      683.83     35.29 o 
   2   4  18      653.62      659.17     27.80 o 
   3   4  18      333.50      330.99     42.62 o 
   4   4  18      139.48      139.29     20.89 o 
   5   4  18        5.82       -1.70     20.68 o 
   6   4  18      353.96      309.38     22.07 o 
   7   4  18     2523.39     2636.27     37.55 o 
   8   4  18      802.81      726.64    105.96 o 
   9   4  18       89.75       63.28     22.79 o 
  10   4  18       12.66       44.06     19.03 o 
   1   5  18        9.29       -2.65     35.79 o 
   2   5  18       16.47      -32.32     32.32 o 
   3   5  18        0.50      -10.59     18.14 o 
   4   5  18       76.83       62.15     22.80 o 
   5   5  18        2.80       -8.64     28.24 o 
   6   5  18        5.13      -26.27     26.27 o 
   7   5  18      172.28      162.70     22.41 o 
   8   5  18      156.13      173.69     34.68 o 
   9   5  18        9.65        2.01     30.73 o 
  10   5  18      121.12       89.83     23.98 o 
   2   6  18       97.59      179.06     28.49 o 
   3   6  18       63.62       19.35     22.77 o 
   4   6  18        3.48      -22.04     22.04 o 
   5   6  18       69.00       46.69     18.56 o 
   6   6  18      297.74      254.88     19.43 o 
   7   6  18      595.72      561.66    171.54 o 
   8   6  18       40.98       24.27     48.38 o 
   9   6  18      138.34      127.12     33.98 o 
  10   6  18      490.43      482.13     22.35 o 
   3   7  18       31.00       64.77     39.34 o 
   4   7  18       89.57       43.39     20.37 o 
   5   7  18        5.63       55.16     39.55 o 
   6   7  18        2.01      -19.94     19.94 o 
   7   7  18      183.67      184.52     18.37 o 
   8   7  18      177.05      245.80     42.41 o 
   9   7  18      213.57      183.37     26.86 o 
   4   8  18       35.70       76.93     39.43 o 
   5   8  18     1672.75     1577.21    171.54 o 
   6   8  18     1737.47     1761.89     83.59 o 
   7   8  18      638.52      690.99     32.52 o 
   8   8  18      130.07       87.10     26.50 o 
   9   8  18       64.64       88.20     25.98 o 
   1  -3  19       62.47       71.33     23.12 o 
   2  -3  19      121.15       85.26     26.61 o 
   3  -3  19       65.87       41.25     29.57 o 
   0  -2  19      217.04      230.27     38.98 o 
   1  -2  19        9.55       36.25     26.45 o 
   2  -2  19       22.92       13.98     42.61 o 
   3  -2  19       18.84       17.61     29.59 o 
   4  -2  19       97.93       94.74     33.92 o 
   5  -2  19       12.08        9.01     27.04 o 
   0  -1  19       20.58       21.26     26.53 o 
   1  -1  19      449.52      363.97     28.10 o 
   2  -1  19      215.53      150.92     41.23 o 
   3  -1  19       64.78       81.22     21.67 o 
   4  -1  19        5.83       -8.67     44.04 o 
   5  -1  19       51.02       66.71     55.00 o 
   6  -1  19      235.54      178.89    115.75 o 
   0   0  19      457.25      434.48     29.44 o 
   1   0  19       27.24       20.74     77.97 o 
   2   0  19        7.66        1.00     27.14 o 
   3   0  19       58.17       84.94     18.27 o 
   4   0  19        3.86       16.27     40.51 o 
   5   0  19        0.18        1.31     19.60 o 
   6   0  19      267.11      259.81     32.28 o 
   7   0  19        8.71       38.83     95.07 o 
   0   1  19       48.99       52.73     27.22 o 
   1   1  19     1391.87     1201.36    132.06 o 
   2   1  19     2173.05     2165.99     31.27 o 
   3   1  19      945.46      903.60    127.60 o 
   4   1  19       15.33       22.93     19.93 o 
   5   1  19      414.33      360.13     36.09 o 
   6   1  19      184.98      271.00     29.78 o 
   7   1  19       77.88       82.13     25.22 o 
   8   1  19      633.64      560.32    105.77 o 
   0   2  19      112.22      105.55     27.80 o 
   1   2  19      134.89      125.92     23.35 o 
   2   2  19       35.63       35.80     17.96 o 
   3   2  19       35.66       37.13     25.87 o 
   4   2  19      238.20      269.05     78.28 o 
   5   2  19       10.31       28.02     27.51 o 
   6   2  19       10.58      -21.07     44.67 o 
   7   2  19      394.88      359.30     21.12 o 
   8   2  19       35.39       11.84     24.26 o 
   1   3  19      299.36      333.70     39.84 o 
   2   3  19        9.63      -13.32     25.30 o 
   3   3  19        2.93       54.79     26.55 o 
   4   3  19      203.42      190.96     49.68 o 
   5   3  19      676.37      666.71     27.46 o 
   6   3  19     1085.65     1023.54     35.12 o 
   7   3  19      385.54      291.62     32.56 o 
   8   3  19        0.62       -7.33     22.02 o 
   1   4  19        3.32        7.71     27.18 o 
   2   4  19        0.47      -27.59     27.59 o 
   3   4  19      164.04      169.95     34.57 o 
   4   4  19       32.98       31.55     32.26 o 
   5   4  19       33.61       52.17     83.61 o 
   6   4  19        4.55      -10.76     25.19 o 
   7   4  19       91.22      115.26     21.37 o 
   8   4  19      146.69       92.99     22.52 o 
   9   4  19      323.21      287.05     44.46 o 
   2   5  19       69.45       87.87     27.84 o 
   3   5  19        1.78       22.54     23.65 o 
   4   5  19        1.76      -20.53     27.43 o 
   5   5  19       33.36        2.69     32.53 o 
   6   5  19     1049.59      997.68     23.62 o 
   7   5  19     1584.96     1359.23    217.95 o 
   8   5  19      407.02      438.09     23.01 o 
   9   5  19      294.19      320.73     69.26 o 
   3   6  19      128.57       80.61     40.21 o 
   4   6  19        2.86       15.33     30.79 o 
   5   6  19       91.87      116.58     24.10 o 
   6   6  19       79.32       59.91     22.55 o 
   7   6  19        0.76       44.16     22.99 o 
   8   6  19       82.82       13.25     26.19 o 
   5   7  19       43.40        3.28     42.59 o 
   6   7  19        2.24      -31.05     31.05 o 
   7   7  19       10.93       71.80     30.56 o 
   2   0  20        9.62      -10.56     26.79 o 
   3   0  20      299.48      343.88     65.03 o 
   4   0  20       99.65       89.59     49.73 o 
   5   0  20       79.60      107.38     51.33 o 
   2   1  20       21.81      -13.56     30.81 o 
   3   1  20       55.64       68.43     24.17 o 
   4   1  20        7.46       16.07     28.75 o 
   5   1  20      171.71      139.41     26.41 o 
   6   1  20       19.44       13.38     30.65 o 
   2   2  20      193.83      167.96     30.87 o 
   3   2  20      418.42      427.11     25.92 o 
   4   2  20      399.90      391.13     94.46 o 
   5   2  20       19.30      -18.42     26.06 o 
   6   2  20       55.84       22.73     52.59 o 
   3   3  20      107.81       92.74     21.93 o 
   4   3  20        8.32      -30.61     30.61 o 
   5   3  20       47.19       53.67     57.43 o 
   6   3  20       23.51        1.49     27.14 o 
   7   3  20       53.49       31.26     25.93 o 
   4   4  20     1615.02     1596.07    149.80 o 
   5   4  20      160.88      106.64     24.85 o 
   6   4  20       68.23      129.73     21.49 o 
   7   4  20       62.21       -8.93     30.33 o 
                                                 
